# Supplementary material for: Marker-Assisted Introgression of the Salinity Tolerance Locus Saltol in Temperate Japonica Rice
Source: Rice (N Y). 2023 Jan 12;16:2. doi: 10.1186/s12284-023-00619-2 (PMC9837369; doi:10.1186/s12284-023-00619-2)
Supplement: Supplementary file 2 — Additional file 2. Table S1. Saltol-linked SSR markers, used for foreground selection on F1 and BC1F1 generations and their physical position on chromosome 1; primer nucleotide sequences, and physical locations within the Saltol QTL are provided. [file 12284_2023_619_MOESM2_ESM.xlsx]

## Sheet: Sheet1
Supplementary Table 1. Saltol-linked SSR markers, used for foreground selection on F1 and BC1F1 generations and their physical position on chromosome 1; primer nucleotide sequences, and physical locations within the Saltol QTL are provided.
SSR	Forward Primer (with M13 CACGACGTTGTAAAACGAC)	Reverse Primer	SSR start	SSR end
RM493	CACGACGTTGTAAAACGACGTACGTAAACGCGGAAGGTGACG	CGACGTACGAGATGCCGATCC	12264091	12264117
RM580	CACGACGTTGTAAAACGACGAAATGGACTCGCTCCTAAACTGG	ACGAACTAGAGCATGGGCACTCC	9605723	9605779
