# Supplementary material for: Marker-Assisted Introgression of the Salinity Tolerance Locus Saltol in Temperate Japonica Rice
Source: Rice (N Y). 2023 Jan 12;16:2. doi: 10.1186/s12284-023-00619-2 (PMC9837369; doi:10.1186/s12284-023-00619-2)
Supplement: Supplementary file 3 — Additional file 3. Table S2. List of the 96 polymorphic KASP markers used for the background selection. Chromosomal position (in bp), alleles of the KASP markers in the recurrent parents (Onice and Vialone Nano) and in the Saltol donor line (IR64-Saltol) are shown. [file 12284_2023_619_MOESM3_ESM.xlsx]

## Sheet: Final 96
Supplementary Table 2. List of the 96 polymorphic KASP markers used for the background selection. Chromosomal position (in bp), alleles of the KASP markers in the recurrent parents (Onice and Vialone Nano) and in the Saltol donor line (IR64-Saltol) are shown.
locus	Chr	Position bp	AlleleX	AlelleY	Onice	Vialone Nano	IR64-Saltol
K_id1000223	Os01	423620	T	G	XX	XX	YY
id1002128	Os01	2702870	A	T	XX	XX	YY
K_id1004319	Os01	5442863	G	A	XX	XX	YY
K_id1005141	Os01	6667544	C	T	XX	YY	YY
K_id1006604	Os01	8760562	G	A	XX	XX	YY
id1006772	Os01	9081654	T	C	X	X	Y
id1006804	Os01	9097283	C	G	XX	XX	YY
K_id1007050	Os01	9423941	T	C	XX	XX	YY
id1007376	Os01	9963982	T	C	XX	XX	YY
id1007745	Os01	10690930	C	T	YY	YY	XX
id1007852	Os01	10971437	G	A	XX	XX	YY
K_id1007975	Os01	11110274	C	T	XX	XX	YY
id1008109	Os01	11361640	G	A	YY	YY	XX
K_id1008267	Os01	11805988	T	C	YY	YY	XX
id1008522	Os01	12547964	A	T	XX	XX	YY
K_id1008539	Os01	12591394	G	A	YY	YY	XX
id1008679	Os01	12710577	C	T	YY	YY	XX
K_id1008787	Os01	13094253	C	G	YY	YY	XX
id1008904	Os01	13344678	T	C	XX	XX	YY
K_id1010973	Os01	18261253	C	G	XX	XX	YY
K_id1012784	Os01	22542841	A	G	XX	XX	YY
K_id1014867	Os01	24912773	T	C	XX	XX	YY
K_id1015931	Os01	27558084	A	C	XX	XX	YY
K_id1017791	Os01	29831714	A	G	YY	YY	XX
K_id1021259	Os01	34274861	A	C	YY	YY	XX
K_id1023347	Os01	37030733	A	G	XX	XX	YY
K_id1027818	Os01	42581030	A	C	XX	XX	YY
K_id2001565	Os02	2819095	A	G	XX	XX	YY
K_id2002811	Os02	5242068	T	C	XX	XX	YY
K_id2003393	Os02	6606214	T	C	Y	Y	X
K_id2006795	Os02	17042797	A	G	Y	Y	X
K_id2011628	Os02	26417211	T	C	XX	XX	YY
K_id2013975	Os02	31476314	A	C	XX	XX	YY
K_id2015934	Os02	35037936	T	C	YY	YY	XX
K_id3000795	Os03	1483370	C	G	YY	YY	XX
K_id3003294	Os03	5613849	T	C	YY	YY	XX
K_id3004359	Os03	8218580	A	G	XX	YY	YY
K_id3006323	Os03	12378394	T	C	YY	YY	XX
K_id3008850	Os03	18053119	C	T	YY	YY	XX
K_id3011233	Os03	26706939	A	G	YY	YY	XX
K_id3013806	Os03	29311404	C	G	Y	Y	X
K_id3018439	Os03	36283404	T	C	XX	XX	YY
K_id4003690	Os04	11879947	C	T	XX	XX	YY
K_id4007764	Os04	23503304	T	C	YY	YY	XX
K_id4010433	Os04	30920978	A	G	XX	YY	YY
K_id4011509	Os04	33057957	T	C	XX	XX	YY
K_id5000328	Os05	591761	T	C	XX	YY	YY
K_id5002650	Os05	5080728	A	C	YY	XX	XX
K_id5003417	Os05	6750471	T	C	YY	XX	XX
K_id5005867	Os05	14297705	A	G	XX	XX	YY
K_id5011704	Os05	25103325	G	C	XX	XX	YY
K_id6001011	Os06	1448029	A	C	XX	XX	YY
K_id6003341	Os06	4673297	T	G	XX	XX	YY
id6005063	Os06	8012450	T	A	X	X	Y
K_id6006336	Os06	10184310	T	G	XX	YY	XX
K_id6011324	Os06	21594032	A	T	Y	Y	X
K_id6012236	Os06	23619097	A	T	XX	XX	YY
K_id6013434	Os06	25029495	T	C	Y	Y	X
K_id6015421	Os06	27275515	A	G	XX	XX	YY
K_id6016755	Os06	29971504	T	G	X	Y	X
id7000598	Os07	4409546	T	C	XX	XX	YY
K_id7001078	Os07	6776891	A	T	XX	YY	YY
id7002105	Os07	12768424	A	G	X	X	Y
K_id7002758	Os07	17502503	T	G	XX	XX	YY
K_id7003059	Os07	19618102	C	G	X	Y	X
K_id7004741	Os07	25375330	G	T	XX	XX	YY
K_id7005828	Os07	28880353	T	C	YY	YY	XX
K_id8000876	Os08	2944055	G	A	XX	YY	YY
K_id8001543	Os08	4699206	A	G	XX	XX	YY
K_id8001641	Os08	5316935	A	G	XX	YY	YY
id8002216	Os08	6265370	C	T	XX	No Call	YY
id8002428	Os08	7785222	T	C	XX	XX	YY
K_id8003626	Os08	11888511	A	G	YY	XX	XX
K_id8004111	Os08	15355286	T	A	YY	XX	XX
id8007265	Os08	26448560	G	T	XX	XX	YY
K_id9000183	Os09	853657	A	T	Y	Y	X
id9000661	Os09	2360445	A	G	Y	Y	X
K_id9001558	Os09	5992042	A	G	XX	XX	YY
K_id9003436	Os09	12535298	A	G	X	X	Y
K_id9006421	Os09	18413355	A	T	XX	XX	YY
K_id10000654	Os10	2356614	A	G	X	X	Y
K_id10002943	Os10	11195773	A	C	Y	Y	X
K_id10003462	Os10	13181963	A	T	YY	YY	XX
K_id10005370	Os10	18206403	G	T	XX	XX	YY
K_id11000980	Os11	3090889	T	C	XX	XX	YY
K_id11002764	Os11	6638483	A	G	XX	XX	YY
K_id11004739	Os11	14324286	T	G	X	X	Y
K_id11005447	Os11	16143547	T	C	Y	Y	X
K_id11006897	Os11	19066989	T	C	XX	XX	YY
K_id11008862	Os11	23023708	A	C	YY	YY	XX
K_id11010502	Os11	26548293	T	C	X	Y	Y
K_id12001224	Os12	2964715	T	C	YY	YY	XX
K_id12002778	Os12	7011126	A	G	YY	YY	XX
K_id12004160	Os12	10767905	C	T	XX	XX	YY
K_id12009256	Os12	25613282	T	G	X	X	Y
K_id12009820	Os12	26647501	T	C	X	X	Y

## Sheet: map
Chr	Position	locus
1	0.42362	K_id1000223
1	2.70287	id1002128
1	5.44286	K_id1004319
1	6.66754	K_id1005141
1	8.76056	K_id1006604
1	9.08165	id1006772
1	9.09728	id1006804
1	9.42394	K_id1007050
1	9.96398	id1007376
1	10.6909	id1007745
1	10.9714	id1007852
1	11.1103	K_id1007975
1	11.3616	id1008109
1	11.806	K_id1008267
1	12.548	id1008522
1	12.5914	K_id1008539
1	12.7106	id1008679
1	13.0943	K_id1008787
1	13.3447	id1008904
1	18.2613	K_id1010973
1	22.5428	K_id1012784
1	24.9128	K_id1014867
1	27.5581	K_id1015931
1	29.8317	K_id1017791
1	34.2749	K_id1021259
1	37.0307	K_id1023347
1	42.581	K_id1027818
2	2.81909	K_id2001565
2	5.24207	K_id2002811
2	6.60621	K_id2003393
2	17.0428	K_id2006795
2	26.4172	K_id2011628
2	31.4763	K_id2013975
2	35.0379	K_id2015934
3	1.48337	K_id3000795
3	5.61385	K_id3003294
3	8.21858	K_id3004359
3	12.3784	K_id3006323
3	18.0531	K_id3008850
3	26.7069	K_id3011233
3	29.3114	K_id3013806
3	36.2834	K_id3018439
4	11.8799	K_id4003690
4	23.5033	K_id4007764
4	30.921	K_id4010433
4	33.058	K_id4011509
5	0.591761	K_id5000328
5	5.08073	K_id5002650
5	6.75047	K_id5003417
5	14.2977	K_id5005867
5	25.1033	K_id5011704
6	1.44803	K_id6001011
6	4.6733	K_id6003341
6	8.01245	id6005063
6	10.1843	K_id6006336
6	21.594	K_id6011324
6	23.6191	K_id6012236
6	25.0295	K_id6013434
6	27.2755	K_id6015421
6	29.9715	K_id6016755
7	4.40955	id7000598
7	6.77689	K_id7001078
7	12.7684	id7002105
7	17.5025	K_id7002758
7	19.6181	K_id7003059
7	25.3753	K_id7004741
7	28.8804	K_id7005828
8	2.94406	K_id8000876
8	4.69921	K_id8001543
8	5.31693	K_id8001641
8	6.26537	id8002216
8	7.78522	id8002428
8	11.8885	K_id8003626
8	15.3553	K_id8004111
8	26.4486	id8007265
9	0.853657	K_id9000183
9	2.36044	id9000661
9	5.99204	K_id9001558
9	12.5353	K_id9003436
9	18.4134	K_id9006421
10	2.35661	K_id10000654
10	11.1958	K_id10002943
10	13.182	K_id10003462
10	18.2064	K_id10005370
11	3.09089	K_id11000980
11	6.63848	K_id11002764
11	14.3243	K_id11004739
11	16.1435	K_id11005447
11	19.067	K_id11006897
11	23.0237	K_id11008862
11	26.5483	K_id11010502
12	2.96471	K_id12001224
12	7.01113	K_id12002778
12	10.7679	K_id12004160
12	25.6133	K_id12009256
12	26.6475	K_id12009820
