# Supplementary material for: Marker-Assisted Introgression of the Salinity Tolerance Locus Saltol in Temperate Japonica Rice
Source: Rice (N Y). 2023 Jan 12;16:2. doi: 10.1186/s12284-023-00619-2 (PMC9837369; doi:10.1186/s12284-023-00619-2)
Supplement: Supplementary file 4 — Additional file 4. Table S3. Diagrammatic representation of the KASP marker alleles in the selected Onice-derived (from O1 to O14) and Vialone Nano-derived (from VN1 to VN12) BC3F4 introgression lines. [file 12284_2023_619_MOESM4_ESM.xlsx]

## Sheet: IntrogressionProfile
Supplementary Table 3. Diagrammatic representation of the KASP marker alleles in the selected Onice-derived (from O1 to O14) and Vialone Nano derived (from VN1 to VN12) BC3F4 introgression lines.
ONICE x IR64-Saltol BC3F4	ID_GBS	K_id1000223	id1002128	K_id1004319	K_id1005141	K_id1006604	id1006772	id1006804	K_id1007050	id1007376	id1007745	id1007852	K_id1007975	id1008109	HKT1;5	K_id1008267	id1008522	K_id1008539	id1008679	K_id1008787	id1008904	K_id1010973	K_id1012784	K_id1014867	K_id1015931	K_id1017791	K_id1021259	K_id1023347	K_id1027818	K_id2001565	K_id2002811	K_id2003393	K_id2006795	K_id2011628	K_id2013975	K_id2015934	K_id3000795	K_id3003294	K_id3004359	K_id3006323	K_id3008850	K_id3011233	K_id3013806	K_id3018439	K_id4003690	K_id4007764	K_id4010433	K_id4011509	K_id5000328
		Os01	Os01	Os01	Os01	Os01	Os01	Os01	Os01	Os01	Os01	Os01	Os01	Os01	Os1	Os01	Os01	Os01	Os01	Os01	Os01	Os01	Os01	Os01	Os01	Os01	Os01	Os01	Os01	Os02	Os02	Os02	Os02	Os02	Os02	Os02	Os03	Os03	Os03	Os03	Os03	Os03	Os03	Os03	Os04	Os04	Os04	Os04	Os05
		0.42362	2.70287	5.44286	6.66754	8.76056	9.08165	9.09728	9.42394	9.96398	10.6909	10.9714	11.1103	11.3616	11.55	11.806	12.548	12.5914	12.7106	13.0943	13.3447	18.2613	22.5428	24.9128	27.5581	29.8317	34.2749	37.0307	42.581	2.81909	5.24207	6.60621	17.0428	26.4172	31.4763	35.0379	1.48337	5.61385	8.21858	12.3784	18.0531	26.7069	29.3114	36.2834	11.8799	23.5033	30.921	33.058	0.591761
O11(22)BC3/19F2_28F4 05	O1	AA	AA	AA	AA	AA	AA	AA	AA	BB	BB	BB	BB	BB		BB	BB	BB	BB	AA	AA	AA	AA	AA	AA	AA	AA	AA	AA	AA	AA	AA	AA	AA	AA	AA	AA	AA	AA	AA	AA	AA	AA	AA	AA	AA	AA	AA	AA
O33(01)BC3/02F2_20F4 49	O2	AA	AA	AA	AA	AA	AA	AA	AA	AA	AA	BB	BB	BB		BB	BB	BB	AA	AA	AA	AA	AA	AA	AA	AA	AA	AA	AA	AA	AA	AA	AA	AA	AA	AA	AA	AA	AA	AA	AA	AA	AA	AA	AA	AA	AA	AA	AA
O39(04)BC3/04F2_28F4 09	O3	AA	AA	AA	AA	AA	AA	AA	AA	AA	AA	BB	BB	BB		BB	BB	BB	BB	BB	BB	BB	BB	BB	BB	AA	AA	AA	AA	AA	AA	AA	AA	AA	AA	AA	AA	AA	AA	AA	AA	AA	AA	AA	AA	AA	AA	AA	AA
O39(04)BC3/07F2_09F4 02	O4	AA	AA	AA	AA	AA	AA	AA	AA	AA	AA	BB	BB	BB		BB	BB	BB	BB	BB	AA	AA	AA	BB	BB	AA	AA	AA	AA	AA	AA	AA	AA	AA	AA	AA	AA	AA	AA	AA	AA	AA	AA	AA	AA	AA	AA	AA	AA
O39(04)BC3/07F2_09F4 06	O5	AA	AA	AA	AA	AA	AA	AA	AA	AA	AA	BB	BB	BB		BB	BB	BB	BB	BB	AA	AA	AA	BB	BB	AA	AA	AA	AA	AA	AA	AA	AA	AA	AA	AA	AA	AA	AA	AA	AA	AA	AA	AA	AA	AA	AA	AA	AA
O39(04)BC3/07F2_09F4 08	O6	AA	AA	AA	AA	AA	AA	AA	AA	AA	AA	BB	BB	BB		BB	BB	BB	BB	BB	AA	AA	AA	BB	BB	AA	AA	AA	AA	AA	AA	AA	AA	AA	AA	AA	AA	AA	AA	AA	AA	AA	AA	AA	AA	AA	AA	AA	AA
O39(04)BC3/07F2_26F4 08	O7	AA	AA	AA	AA	AA	AA	AA	AA	AA	AA	BB	BB	BB		BB	BB	BB	BB	BB	BB	BB	AA	BB	BB	AA	AA	AA	AA	AA	AA	AA	AA	AA	AA	AA	AA	AA	AA	AA	AA	AA	AA	AA	AA	AA	AA	AA	AA
O65(11)BC3/02F2_18F4 12	O8	AA	AA	AA	AA	AA	AA	AA	BB	BB	BB	BB	BB	BB		BB	BB	BB	BB	BB	BB	BB	AA	AA	AA	AA	AA	AA	AA	AA	AA	AA	AA	AA	AA	AA	AA	AA	AA	AA	AA	AA	AA	AA	AA	AA	AA	AA	AA
O65(22)BC3/04F2_05F4 04	O9	AA	AA	AA	AA	AA	AA	AA	BB	BB	BB	BB	BB	BB		BB	BB	BB	BB	BB	BB	BB	AA	AA	AA	AA	AA	AA	AA	AA	AA	AA	AA	AA	AA	AA	AA	AA	AA	AA	AA	AA	AA	AA	AA	AA	AA	AA	AA
O65(22)BC3/04F2_05F4 07	O10	AA	AA	AA	AA	AA	AA	AA	BB	BB	BB	BB	BB	BB		BB	BB	BB	BB	BB	BB	BB	AA	AA	AA	AA	AA	AA	AA	AA	AA	AA	AA	AA	AA	AA	AA	AA	AA	AA	AA	AA	AA	AA	AA	AA	AA	AA	AA
O65(22)BC3/04F2_05F4 10	O11	AA	AA	AA	AA	AA	AA	AA	BB	BB	BB	BB	BB	BB		BB	BB	BB	BB	BB	BB	BB	AA	AA	AA	AA	AA	AA	AA	AA	AA	AA	AA	AA	AA	AA	AA	AA	AA	AA	AA	AA	AA	AA	AA	AA	AA	AA	AA
O65(22)BC3/04F2_05F4 13	O12	AA	AA	AA	AA	AA	AA	AA	BB	BB	BB	BB	BB	BB		BB	BB	BB	BB	BB	BB	BB	AA	AA	AA	AA	AA	AA	AA	AA	AA	AA	AA	AA	AA	AA	AA	AA	AA	AA	AA	AA	AA	AA	AA	AA	AA	AA	AA
O39(04)BC3/07F2_06F4	O13	AA	AA	AA	AA	AA	AA	AA	AA	na	AA	BB	BB	BB		BB	BB	BB	BB	BB	BB	BB	BB	BB	BB	AA	AA	AA	AA	AA	AA	AA	AA	AA	AA	AA	AA	AA	AA	AA	AA	AA	AA	AA	AA	AA	AA	AA	AA
O39(04)BC3/07F2_02F4	O14	AA	AA	AA	AA	AA	AA	AA	AA	na	AA	BB	BB	BB		BB	BB	BB	BB	BB	BB	AA	AA	AA	AA	AA	AA	AA	AA	AA	AA	AA	AA	AA	AA	AA	AA	AA	AA	AA	AA	AA	AA	AA	AA	AA	AA	AA	AA
VIALONE NANO x IR64-Saltol BC3F4	ID_GBS	K_id1000223	id1002128	K_id1004319		K_id1006604	id1006772	id1006804	K_id1007050	id1007376	id1007745	id1007852	K_id1007975	id1008109	HKT1;5	K_id1008267	id1008522	K_id1008539	id1008679	K_id1008787	id1008904	K_id1010973	K_id1012784	K_id1014867	K_id1015931	K_id1017791	K_id1021259	K_id1023347	K_id1027818	K_id2001565	K_id2002811	K_id2003393	K_id2006795	K_id2011628	K_id2013975	K_id2015934	K_id3000795	K_id3003294		K_id3006323	K_id3008850	K_id3011233	K_id3013806	K_id3018439	K_id4003690	K_id4007764		K_id4011509
		Os01	Os01	Os01		Os01	Os01	Os01	Os01	Os01	Os01	Os01	Os01	Os01	Os1	Os01	Os01	Os01	Os01	Os01	Os01	Os01	Os01	Os01	Os01	Os01	Os01	Os01	Os01	Os02	Os02	Os02	Os02	Os02	Os02	Os02	Os03	Os03		Os03	Os03	Os03	Os03	Os03	Os04	Os04		Os04
		0.42362	2.70287	5.44286		8.76056	9.08165	9.09728	9.42394	9.96398	10.6909	10.9714	11.1103	11.3616	11.55	11.806	12.548	12.5914	12.7106	13.0943	13.3447	18.2613	22.5428	24.9128	27.5581	29.8317	34.2749	37.0307	42.581	2.81909	5.24207	6.60621	17.0428	26.4172	31.4763	35.0379	1.48337	5.61385		12.3784	18.0531	26.7069	29.3114	36.2834	11.8799	23.5033		33.058
VN25(24)BC3/08F2_30F4 09	VN1	AA	AA	AA		AA	AA	AA	AA	AA	AA	BB	BB	BB		BB	BB	BB	AA	AA	AA	AA	AA	AA	AA	AA	AA	AA	AA	AA	AA	AA	AA	AA	AA	AA	AA	AA		AA	AA	AA	AA	AA	AA	AA		AA
VN25(24)BC3/10F2_33F4 06	VN2	AA	AA	AA		AA	AA	AA	AA	AA	AA	BB	BB	BB		BB	BB	BB	BB	BB	BB	BB	BB	AA	AA	AA	AA	AA	AA	AA	AA	AA	AA	AA	AA	AA	AA	AA		AA	AA	AA	AA	AA	AA	AA		AA
VN25(24)BC3/10F2_33F4 09	VN3	AA	AA	AA		AA	AA	AA	AA	AA	AA	BB	BB	BB		BB	BB	BB	BB	BB	BB	BB	BB	AA	AA	AA	AA	AA	AA	AA	AA	AA	AA	AA	AA	AA	AA	AA		AA	AA	AA	AA	AA	AA	AA		AA
VN28(11)BC3/14F2_29F4 02	VN4	AA	AA	AA		AA	AA	AA	AA	AA	BB	BB	BB	BB		BB	BB	BB	BB	BB	BB	BB	BB	AA	AA	AA	AA	AA	AA	AA	AA	AA	AA	AA	AA	AA	AA	AA		AA	AA	AA	AA	AA	AA	AA		AA
VN28(11)BC3/18F2_04F4 04	VN5	AA	AA	AA		AA	AA	AA	AA	AA	BB	BB	BB	BB		BB	BB	BB	BB	BB	BB	BB	BB	AA	AA	AA	AA	AA	AA	AA	AA	AA	AA	AA	AA	AA	AA	AA		AA	AA	AA	AA	AA	AA	AA		AA
VN28(11)BC3/18F2_04F4 05	VN6	AA	AA	AA		AA	AA	AA	AA	AA	BB	BB	BB	BB		BB	BB	BB	BB	BB	BB	BB	BB	AA	AA	AA	AA	AA	AA	AA	AA	AA	AA	AA	AA	AA	AA	AA		AA	AA	AA	AA	AA	AA	AA		AA
VN28(11)BC3/28F2_07F4 19	VN7	AA	AA	AA		AA	AA	AA	AA	AA	BB	BB	BB	BB		BB	BB	BB	BB	BB	BB	BB	AA	AA	AA	AA	AA	AA	AA	AA	AA	AA	AA	AA	AA	AA	AA	AA		AA	AA	AA	AA	AA	AA	AA		AA
VN28(11)BC3/28F2_07F4 24	VN8	AA	AA	AA		AA	AA	AA	AA	AA	BB	BB	BB	BB		BB	BB	BB	BB	BB	BB	AA	AA	AA	AA	AA	AA	AA	AA	AA	AA	AA	AA	AA	AA	AA	AA	AA		AA	AA	AA	AA	AA	AA	AA		AA
VN28(11)BC3/28F2_07F4 44	VN9	AA	AA	AA		AA	AA	AA	AA	AA	BB	BB	BB	BB		BB	BB	BB	BB	BB	BB	BB	AA	AA	AA	AA	AA	AA	AA	AA	AA	AA	AA	AA	AA	AA	AA	AA		AA	AA	AA	AA	AA	AA	AA		AA
VN28(11)BC3/28F2_07F4 46	VN10	AA	AA	AA		AA	AA	AA	AA	AA	BB	BB	BB	BB		BB	BB	BB	BB	BB	BB	BB	AA	AA	AA	AA	AA	AA	AA	AA	AA	AA	AA	AA	AA	AA	AA	AA		AA	AA	AA	AA	AA	AA	AA		AA
VN29(07)BC3/15F2_16F4	VN11	AA	AA	AA		BB	BB	BB	BB	BB	BB	BB	BB	BB		BB	BB	BB	BB	BB	BB	BB	AA	AA	AA	AA	AA	AA	AA	AA	AA	AA	AA	AA	AA	AA	AA	AA		AA	AA	AA	AA	AA	AA	AA		AA
VN29(07)BC3/15F2_33F4	VN12	AA	AA	AA		BB	BB	BB	BB	BB	BB	BB	BB	BB		BB	BB	BB	BB	BB	BB	BB	AA	AA	AA	AA	AA	AA	AA	AA	AA	AA	AA	AA	AA	AA	AA	AA		AA	AA	AA	AA	AA	AA	AA		AA
[truncated: 46 more columns]
