# Supplementary material for: Marker-Assisted Introgression of the Salinity Tolerance Locus Saltol in Temperate Japonica Rice
Source: Rice (N Y). 2023 Jan 12;16:2. doi: 10.1186/s12284-023-00619-2 (PMC9837369; doi:10.1186/s12284-023-00619-2)
Supplement: Supplementary file 5 — Additional file 5. Table S4. Diagrammatic representation of the SNP marker alleles derived from GBS in the selected Onice-derived (from O1 to O14) and Vialone Nano derived (from VN1 to VN12) BC3F4 introgression lines. [file 12284_2023_619_MOESM5_ESM.xlsx]

## Sheet: ON
Supplementary Table 4. Diagrammatic representation of the SNP marker alleles derived from GBS in the selected Onice-derived (from O1 to O14) and Vialone Nano derived (from VN1 to VN12) BC3F4 introgression lines.
	SNP_ID	S01_194123	S01_202821	S01_217210	S01_220428	S01_220514	S01_220524	S01_225009	S01_256557	S01_271028	S01_289231	S01_301923	S01_301926	S01_301933	S01_302411	S01_306824	S01_320096	S01_322013	S01_322014	S01_322028	S01_324531	S01_332832	S01_333543	S01_333547	S01_363376	S01_375814	S01_378933	S01_381943	S01_389250	S01_405723	S01_405724	S01_409945	S01_410392	S01_410398	S01_410410	S01_410413	S01_410573	S01_410773	S01_420274	S01_438700	S01_439347	S01_441243	S01_554579	S01_562397	S01_564707	S01_564716	S01_578767	S01_580773	S01_592044
	SNP_POS	194123	202821	217210	220428	220514	220524	225009	256557	271028	289231	301923	301926	301933	302411	306824	320096	322013	322014	322028	324531	332832	333543	333547	363376	375814	378933	381943	389250	405723	405724	409945	410392	410398	410410	410413	410573	410773	420274	438700	439347	441243	554579	562397	564707	564716	578767	580773	592044
		CHROMOSOME 1
ONICE	O1	R	R	R	R	R	R	R	R	R	R	R	R	R	R	R	R	R	R	R	R	R	R	R	R	R	R	R	R	R	R	R	R	R	R	R	R	R	R	R	R	R	R	R	R	R	R	R	R
	O2	R	R	R	R	R	R	R	R	R	R	R	R	R	R	R	R	R	R	R	R	R	R	R	R	R	R	R	R	R	R	R	R	R	R	R	R	R	R	R	R	R	R	R	R	R	R	R	R
	O3	R	R	R	R	R	R	R	R	R	R	R	R	R	R	R	R	R	R	R	R	R	R	R	R	R	R	R	R	R	R	R	R	R	R	R	R	R	R	R	R	R	R	R	R	R	R	R	R
	O4	R	R	R	R	R	R	R	R	R	R	R	R	R	R	R	R	R	R	R	R	R	R	R	R	R	R	R	R	R	R	R	R	R	R	R	R	R	R	R	R	R	R	R	R	R	R	R	R
	O5	R	R	R	R	R	R	R	R	R	R	R	R	R	R	R	R	R	R	R	R	R	R	R	R	R	R	R	R	R	R	R	R	R	R	R	R	R	R	R	R	R	R	R	R	R	R	R	R
	O6	R	R	R	R	R	R	R	R	R	R	R	R	R	R	R	R	R	R	R	R	R	R	R	R	R	R	R	R	R	R	R	R	R	R	R	R	R	R	R	R	R	R	R	R	R	R	R	R
	O7	R	R	R	R	R	R	R	R	R	R	R	R	R	R	R	R	R	R	R	R	R	R	R	R	R	R	R	R	R	R	R	R	R	R	R	R	R	R	R	R	R	R	R	R	R	R	R	R
	O8	R	R	R	R	R	R	R	R	R	R	R	R	R	R	R	R	R	R	R	R	R	R	R	R	R	R	R	R	R	R	R	R	R	R	R	R	R	R	R	R	R	R	R	R	R	R	R	R
	O9	R	R	R	R	R	R	R	R	R	R	R	R	R	R	R	R	R	R	R	R	R	R	R	R	R	R	R	R	R	R	R	R	R	R	R	R	R	R	R	R	R	R	R	R	R	R	R	R
	O10	R	R	R	R	R	R	R	R	R	R	R	R	R	R	R	R	R	R	R	R	R	R	R	R	R	R	R	R	R	R	R	R	R	R	R	R	R	R	R	R	R	R	R	R	R	R	R	R
	O11	R	R	R	R	R	R	R	R	R	R	R	R	R	R	R	R	R	R	R	R	R	R	R	R	R	R	R	R	R	R	R	R	R	R	R	R	R	R	R	R	R	R	R	R	R	R	R	R
	O12	R	R	R	R	R	R	R	R	R	R	R	R	R	R	R	R	R	R	R	R	R	R	R	R	R	R	R	R	R	R	R	R	R	R	R	R	R	R	R	R	R	R	R	R	R	R	R	R
	O13	R	R	R	R	R	R	R	R	R	R	R	R	R	R	R	R	R	R	R	R	R	R	R	R	R	R	R	R	R	R	R	R	R	R	R	R	R	R	R	R	R	R	R	R	R	R	R	R
	O14	R	R	R	R	R	R	R	R	R	R	R	R	R	R	R	R	R	R	R	R	R	R	R	R	R	R	R	R	R	R	R	R	R	R	R	R	R	R	R	R	R	R	R	R	R	R	R	R
	SNP_ID	S02_454835	S02_563959	S02_564389	S02_866600	S02_867100	S02_868030	S02_875787	S02_884630	S02_934302	S02_1036415	S02_1036545	S02_1049672	S02_1056575	S02_1056623	S02_1056690	S02_1059414	S02_1075565	S02_1082991	S02_1090657	S02_1108044	S02_1108147	S02_2098592	S02_2100508	S02_2114740	S02_2114745	S02_2125275	S02_2202790	S02_2218304	S02_2232698	S02_2242183	S02_2321716	S02_2415375	S02_2524698	S02_2525246	S02_2530824	S02_2530845	S02_2557696	S02_2633225	S02_2639073	S02_2662380	S02_2665570	S02_2747069	S02_2752600	S02_2761247	S02_2938699	S02_2940478	S02_2962016	S02_2996779
	SNP_POS	454835	563959	564389	866600	867100	868030	875787	884630	934302	1036415	1036545	1049672	1056575	1056623	1056690	1059414	1075565	1082991	1090657	1108044	1108147	2098592	2100508	2114740	2114745	2125275	2202790	2218304	2232698	2242183	2321716	2415375	2524698	2525246	2530824	2530845	2557696	2633225	2639073	2662380	2665570	2747069	2752600	2761247	2938699	2940478	2962016	2996779
		CHROMOSOME 2
ONICE	O1	R	R	R	R	R	R	R	R	R	R	R	R	R	R	R	R	R	R	R	R	R	R	R	R	R	R	R	R	R	R	R	R	R	R	R	R	R	R	R	R	R	R	R	R	R	R	R	R
	O2	R	R	R	R	R	R	R	R	R	R	R	R	R	R	R	R	R	R	R	R	R	R	R	R	R	R	R	R	R	R	R	R	R	R	R	R	R	R	R	R	R	R	R	R	R	R	R	R
	O3	R	R	R	R	R	R	R	R	R	R	R	R	R	R	R	R	R	R	R	R	R	R	R	R	R	R	R	R	R	R	R	R	R	R	R	R	R	R	R	R	R	R	R	R	R	R	R	R
	O4	R	R	R	R	R	R	R	R	R	R	R	R	R	R	R	R	R	R	R	R	R	R	R	R	R	R	R	R	R	R	R	R	R	R	R	R	R	R	R	R	R	R	R	R	R	R	R	R
	O5	R	R	R	R	R	R	R	R	R	R	R	R	R	R	R	R	R	R	R	R	R	R	R	R	R	R	R	R	R	R	R	R	R	R	R	R	R	R	R	R	R	R	R	R	R	R	R	R
	O6	R	R	R	R	R	R	R	R	R	R	R	R	R	R	R	R	R	R	R	R	R	R	R	R	R	R	R	R	R	R	R	R	R	R	R	R	R	R	R	R	R	R	R	R	R	R	R	R
	O7	R	R	R	R	R	R	R	R	R	R	R	R	R	R	R	R	R	R	R	R	R	R	R	R	R	R	R	R	R	R	R	R	R	R	R	R	R	R	R	R	R	R	R	R	R	R	R	R
	O8	R	R	R	R	R	R	R	R	R	R	R	R	R	R	R	R	R	R	R	R	R	R	R	R	R	R	R	R	R	R	R	R	R	R	R	R	R	R	R	R	R	R	R	R	R	R	R	R
	O9	R	R	R	R	R	R	R	R	R	R	R	R	R	R	R	R	R	R	R	R	R	R	R	R	R	R	R	R	R	R	R	R	R	R	R	R	R	R	R	R	R	R	R	R	R	R	R	R
	O10	R	R	R	R	R	R	R	R	R	R	R	R	R	R	R	R	R	R	R	R	R	R	R	R	R	R	R	R	R	R	R	R	R	R	R	R	R	R	R	R	R	R	R	R	R	R	R	R
	O11	R	R	R	R	R	R	R	R	R	R	R	R	R	R	R	R	R	R	R	R	R	R	R	R	R	R	R	R	R	R	R	R	R	R	R	R	R	R	R	R	R	R	R	R	R	R	R	R
	O12	R	R	R	R	R	R	R	R	R	R	R	R	R	R	R	R	R	R	R	R	R	R	R	R	R	R	R	R	R	R	R	R	R	R	R	R	R	R	R	R	R	R	R	R	R	R	R	R
	O13	R	R	R	R	R	R	R	R	R	R	R	R	R	R	R	R	R	R	R	R	R	R	R	R	R	R	R	R	R	R	R	R	R	R	R	R	R	R	R	R	R	R	R	R	R	R	R	R
	O14	R	R	R	R	R	R	R	R	R	R	R	R	R	R	R	R	R	R	R	R	R	R	R	R	R	R	R	R	R	R	R	R	R	R	R	R	R	R	R	R	R	R	R	R	R	R	R	R
	SNP_ID	S03_476026	S03_507795	S03_524790	S03_524924	S03_524929	S03_524948	S03_541084	S03_541096	S03_541101	S03_541106	S03_550007	S03_551231	S03_555499	S03_555587	S03_566377	S03_572805	S03_572807	S03_617876	S03_621020	S03_621127	S03_621550	S03_632426	S03_632427	S03_632428	S03_652638	S03_671125	S03_677541	S03_678969	S03_723901	S03_724187	S03_724200	S03_731773	S03_738151	S03_756388	S03_756389	S03_764890	S03_764931	S03_768564	S03_771744	S03_772882	S03_778077	S03_894580	S03_894851	S03_924038	S03_924040	S03_924043	S03_924044	S03_924046
	SNP_POS	476026	507795	524790	524924	524929	524948	541084	541096	541101	541106	550007	551231	555499	555587	566377	572805	572807	617876	621020	621127	621550	632426	632427	632428	652638	671125	677541	678969	723901	724187	724200	731773	738151	756388	756389	764890	764931	768564	771744	772882	778077	894580	894851	924038	924040	924043	924044	924046
		CHROMOSOME 3
ONICE	O1	R	R	R	R	R	R	R	R	R	R	R	R	R	R	R	R	R	R	R	R	R	R	R	R	R	R	R	R	R	R	R	R	R	R	R	R	R	R	R	R	R	R	R	R	R	R	R	R
	O2	R	R	R	R	R	R	R	R	R	R	R	R	R	R	R	R	R	R	R	R	R	R	R	R	R	R	R	R	R	R	R	R	R	R	R	R	R	R	R	R	R	R	R	R	R	R	R	R
	O3	R	R	R	R	R	R	R	R	R	R	R	R	R	R	R	R	R	R	R	R	R	R	R	R	R	R	R	R	R	R	R	R	R	R	R	R	R	R	R	R	R	R	R	R	R	R	R	R
	O4	R	R	R	R	R	R	R	R	R	R	R	R	R	R	R	R	R	R	R	R	R	R	R	R	R	R	R	R	R	R	R	R	R	R	R	R	R	R	R	R	R	R	R	R	R	R	R	R
	O5	R	R	R	R	R	R	R	R	R	R	R	R	R	R	R	R	R	R	R	R	R	R	R	R	R	R	R	R	R	R	R	R	R	R	R	R	R	R	R	R	R	R	R	R	R	R	R	R
	O6	R	R	R	R	R	R	R	R	R	R	R	R	R	R	R	R	R	R	R	R	R	R	R	R	R	R	R	R	R	R	R	R	R	R	R	R	R	R	R	R	R	R	R	R	R	R	R	R
	O7	R	R	R	R	R	R	R	R	R	R	R	R	R	R	R	R	R	R	R	R	R	R	R	R	R	R	R	R	R	R	R	R	R	R	R	R	R	R	R	R	R	R	R	R	R	R	R	R
	O8	R	R	R	R	R	R	R	R	R	R	R	R	R	R	R	R	R	R	R	R	R	R	R	R	R	R	R	R	R	R	R	R	R	R	R	R	R	R	R	R	R	R	R	R	R	R	R	R
	O9	R	R	R	R	R	R	R	R	R	R	R	R	R	R	R	R	R	R	R	R	R	R	R	R	R	R	R	R	R	R	R	R	R	R	R	R	R	R	R	R	R	R	R	R	R	R	R	R
	O10	R	R	R	R	R	R	R	R	R	R	R	R	R	R	R	R	R	R	R	R	R	R	R	R	R	R	R	R	R	R	R	R	R	R	R	R	R	R	R	R	R	R	R	R	R	R	R	R
	O11	R	R	R	R	R	R	R	R	R	R	R	R	R	R	R	R	R	R	R	R	R	R	R	R	R	R	R	R	R	R	R	R	R	R	R	R	R	R	R	R	R	R	R	R	R	R	R	R
	O12	R	R	R	R	R	R	R	R	R	R	R	R	R	R	R	R	R	R	R	R	R	R	R	R	R	R	R	R	R	R	R	R	R	R	R	R	R	R	R	R	R	R	R	R	R	R	R	R
	O13	R	R	R	R	R	R	R	R	R	R	R	R	R	R	R	R	R	R	R	R	R	R	R	R	R	R	R	R	R	R	R	R	R	R	R	R	R	R	R	R	R	R	R	R	R	R	R	R
	O14	R	R	R	R	R	R	R	R	R	R	R	R	R	R	R	R	R	R	R	R	R	R	R	R	R	R	R	R	R	R	R	R	R	R	R	R	R	R	R	R	R	R	R	R	R	R	R	R
	SNP_ID	S04_8056	S04_97682	S04_100427	S04_148794	S04_161856	S04_236249	S04_236250	S04_236251	S04_236253	S04_236254	S04_236286	S04_483338	S04_512586	S04_513804	S04_513805	S04_513806	S04_513807	S04_513809	S04_513810	S04_513830	S04_539467	S04_539488	S04_570615	S04_570617	S04_658498	S04_658610	S04_667473	S04_670963	S04_671003	S04_687652	S04_707491	S04_835389	S04_843286	S04_989990	S04_1004905	S04_1114993	S04_1115003	S04_1115004	S04_1201067	S04_1212861	S04_1216242	S04_1934333	S04_3239404	S04_4190372	S04_4297083	S04_4350185	S04_4350196	S04_4350432
	SNP_POS	8056	97682	100427	148794	161856	236249	236250	236251	236253	236254	236286	483338	512586	513804	513805	513806	513807	513809	513810	513830	539467	539488	570615	570617	658498	658610	667473	670963	671003	687652	707491	835389	843286	989990	1004905	1114993	1115003	1115004	1201067	1212861	1216242	1934333	3239404	4190372	4297083	4350185	4350196	4350432
		CHROMOSOME 4
ONICE	O1	R	R	R	R	R	R	R	R	R	R	R	R	R	R	R	R	R	R	R	R	R	R	R	R	R	R	R	R	R	R	R	R	R	R	R	R	R	R	R	R	R	R	R	R	R	R	R	R
	O2	R	R	R	R	R	R	R	R	R	R	R	R	R	R	R	R	R	R	R	R	R	R	R	R	R	R	R	R	R	R	R	R	R	R	R	R	R	R	R	R	R	R	R	R	R	R	R	R
	O3	R	R	R	R	R	R	R	R	R	R	R	R	R	R	R	R	R	R	R	R	R	R	R	R	R	R	R	R	R	R	R	R	R	R	R	R	R	R	R	R	R	R	R	R	R	R	R	R
	O4	R	R	R	R	R	R	R	R	R	R	R	R	R	R	R	R	R	R	R	R	R	R	R	R	R	R	R	R	R	R	R	R	R	R	R	R	R	R	R	R	R	R	R	R	R	R	R	R
	O5	R	R	R	R	R	R	R	R	R	R	R	R	R	R	R	R	R	R	R	R	R	R	R	R	R	R	R	R	R	R	R	R	R	R	R	R	R	R	R	R	R	R	R	R	R	R	R	R
	O6	R	R	R	R	R	R	R	R	R	R	R	R	R	R	R	R	R	R	R	R	R	R	R	R	R	R	R	R	R	R	R	R	R	R	R	R	R	R	R	R	R	R	R	R	R	R	R	R
	O7	R	R	R	R	R	R	R	R	R	R	R	R	R	R	R	R	R	R	R	R	R	R	R	R	R	R	R	R	R	R	R	R	R	R	R	R	R	R	R	R	R	R	R	R	R	R	R	R
	O8	R	R	R	R	R	R	R	R	R	R	R	R	R	R	R	R	R	R	R	R	R	R	R	R	R	R	R	R	R	R	R	R	R	R	R	R	R	R	R	R	R	R	R	R	R	R	R	R
	O9	R	R	R	R	R	R	R	R	R	R	R	R	R	R	R	R	R	R	R	R	R	R	R	R	R	R	R	R	R	R	R	R	R	R	R	R	R	R	R	R	R	R	R	R	R	R	R	R
	O10	R	R	R	R	R	R	R	R	R	R	R	R	R	R	R	R	R	R	R	R	R	R	R	R	R	R	R	R	R	R	R	R	R	R	R	R	R	R	R	R	R	R	R	R	R	R	R	R
	O11	R	R	R	R	R	R	R	R	R	R	R	R	R	R	R	R	R	R	R	R	R	R	R	R	R	R	R	R	R	R	R	R	R	R	R	R	R	R	R	R	R	R	R	R	R	R	R	R
	O12	R	R	R	R	R	R	R	R	R	R	R	R	R	R	R	R	R	R	R	R	R	R	R	R	R	R	R	R	R	R	R	R	R	R	R	R	R	R	R	R	R	R	R	R	R	R	R	R
	O13	R	R	R	R	R	R	R	R	R	R	R	R	R	R	R	R	R	R	R	R	R	R	R	R	R	R	R	R	R	R	R	R	R	R	R	R	R	R	R	R	R	R	R	R	R	R	R	R
	O14	R	R	R	R	R	R	R	R	R	R	R	R	R	R	R	R	R	R	R	R	R	R	R	R	R	R	R	R	R	R	R	R	R	R	R	R	R	R	R	R	R	R	R	R	R	R	R	R
	SNP_ID	S05_13242	S05_13244	S05_27247	S05_34771	S05_38662	S05_42573	S05_46629	S05_64180	S05_77319	S05_92692	S05_96047	S05_137484	S05_138481	S05_188439	S05_188474	S05_192226	S05_192251	S05_192381	S05_351618	S05_358353	S05_364362	S05_373979	S05_373980	S05_377427	S05_429905	S05_481058	S05_481079	S05_533086	S05_560433	S05_633670	S05_641079	S05_641269	S05_643115	S05_660466	S05_761053	S05_787801	S05_811469	S05_849639	S05_861571	S05_903814	S05_903815	S05_904527	S05_909892	S05_926496	S05_931981	S05_947557	S05_991984	S05_991989
	SNP_POS	13242	13244	27247	34771	38662	42573	46629	64180	77319	92692	96047	137484	138481	188439	188474	192226	192251	192381	351618	358353	364362	373979	373980	377427	429905	481058	481079	533086	560433	633670	641079	641269	643115	660466	761053	787801	811469	849639	861571	903814	903815	904527	909892	926496	931981	947557	991984	991989
		CHROMOSOME 5
ONICE	O1	R	R	R	R	R	R	R	R	R	R	R	R	R	R	R	R	R	R	R	R	R	R	R	R	R	R	R	R	R	R	R	R	R	R	R	R	R	R	R	R	R	R	R	R	R	R	R	R
	O2	R	R	R	R	R	R	R	R	R	R	R	R	R	R	R	R	R	R	R	R	R	R	R	R	R	R	R	R	R	R	R	R	R	R	R	R	R	R	R	R	R	R	R	R	R	R	R	R
	O3	R	R	R	R	R	R	R	R	R	R	R	R	R	R	R	R	R	R	R	R	R	R	R	R	R	R	R	R	R	R	R	R	R	R	R	R	R	R	R	R	R	R	R	R	R	R	R	R
	O4	R	R	R	R	R	R	R	R	R	R	R	R	R	R	R	R	R	R	R	R	R	R	R	R	R	R	R	R	R	R	R	R	R	R	R	R	R	R	R	R	R	R	R	R	R	R	R	R
	O5	R	R	R	R	R	R	R	R	R	R	R	R	R	R	R	R	R	R	R	R	R	R	R	R	R	R	R	R	R	R	R	R	R	R	R	R	R	R	R	R	R	R	R	R	R	R	R	R
	O6	R	R	R	R	R	R	R	R	R	R	R	R	R	R	R	R	R	R	R	R	R	R	R	R	R	R	R	R	R	R	R	R	R	R	R	R	R	R	R	R	R	R	R	R	R	R	R	R
	O7	R	R	R	R	R	R	R	R	R	R	R	R	R	R	R	R	R	R	R	R	R	R	R	R	R	R	R	R	R	R	R	R	R	R	R	R	R	R	R	R	R	R	R	R	R	R	R	R
	O8	R	R	R	R	R	R	R	R	R	R	R	R	R	R	R	R	R	R	R	R	R	R	R	R	R	R	R	R	R	R	R	R	R	R	R	R	R	R	R	R	R	R	R	R	R	R	R	R
	O9	R	R	R	R	R	R	R	R	R	R	R	R	R	R	R	R	R	R	R	R	R	R	R	R	R	R	R	R	R	R	R	R	R	R	R	R	R	R	R	R	R	R	R	R	R	R	R	R
	O10	R	R	R	R	R	R	R	R	R	R	R	R	R	R	R	R	R	R	R	R	R	R	R	R	R	R	R	R	R	R	R	R	R	R	R	R	R	R	R	R	R	R	R	R	R	R	R	R
	O11	R	R	R	R	R	R	R	R	R	R	R	R	R	R	R	R	R	R	R	R	R	R	R	R	R	R	R	R	R	R	R	R	R	R	R	R	R	R	R	R	R	R	R	R	R	R	R	R
	O12	R	R	R	R	R	R	R	R	R	R	R	R	R	R	R	R	R	R	R	R	R	R	R	R	R	R	R	R	R	R	R	R	R	R	R	R	R	R	R	R	R	R	R	R	R	R	R	R
	O13	R	R	R	R	R	R	R	R	R	R	R	R	R	R	R	R	R	R	R	R	R	R	R	R	R	R	R	R	R	R	R	R	R	R	R	R	R	R	R	R	R	R	R	R	R	R	R	R
	O14	R	R	R	R	R	R	R	R	R	R	R	R	R	R	R	R	R	R	R	R	R	R	R	R	R	R	R	R	R	R	R	R	R	R	R	R	R	R	R	R	R	R	R	R	R	R	R	R
	SNP_ID	S06_22546	S06_30326	S06_30348	S06_30349	S06_32672	S06_152805	S06_164713	S06_167564	S06_186272	S06_199835	S06_210803	S06_217376	S06_217379	S06_229196	S06_231431	S06_345484	S06_366436	S06_391921	S06_392107	S06_396502	S06_399407	S06_456800	S06_477401	S06_481717	S06_531489	S06_536016	S06_536215	S06_536380	S06_574495	S06_592921	S06_592928	S06_592936	S06_601341	S06_601358	S06_602667	S06_627532	S06_628697	S06_676451	S06_677028	S06_679106	S06_690470	S06_690909	S06_692856	S06_735720	S06_746884	S06_812084	S06_814071	S06_843873
	SNP_POS	22546	30326	30348	30349	32672	152805	164713	167564	186272	199835	210803	217376	217379	229196	231431	345484	366436	391921	392107	396502	399407	456800	477401	481717	531489	536016	536215	536380	574495	592921	592928	592936	601341	601358	602667	627532	628697	676451	677028	679106	690470	690909	692856	735720	746884	812084	814071	843873
		CHROMOSOME 6
ONICE	O1	R	R	R	R	R	R	R	R	R	R	R	R	R	R	R	R	R	R	R	R	R	R	R	R	R	R	R	R	R	R	R	R	R	R	R	R	R	R	R	R	R	R	R	R	R	R	R	R
	O2	R	R	R	R	R	R	R	R	R	R	R	R	R	R	R	R	R	R	R	R	R	R	R	R	R	R	R	R	R	R	R	R	R	R	R	R	R	R	R	R	R	R	R	R	R	R	R	R
	O3	R	R	R	R	R	R	R	R	R	R	R	R	R	R	R	R	R	R	R	R	R	R	R	R	R	R	R	R	R	R	R	R	R	R	R	R	R	R	R	R	R	R	R	R	R	R	R	R
	O4	R	R	R	R	R	R	R	R	R	R	R	R	R	R	R	R	R	R	R	R	R	R	R	R	R	R	R	R	R	R	R	R	R	R	R	R	R	R	R	R	R	R	R	R	R	R	R	R
	O5	R	R	R	R	R	R	R	R	R	R	R	R	R	R	R	R	R	R	R	R	R	R	R	R	R	R	R	R	R	R	R	R	R	R	R	R	R	R	R	R	R	R	R	R	R	R	R	R
	O6	R	R	R	R	R	R	R	R	R	R	R	R	R	R	R	R	R	R	R	R	R	R	R	R	R	R	R	R	R	R	R	R	R	R	R	R	R	R	R	R	R	R	R	R	R	R	R	R
	O7	R	R	R	R	R	R	R	R	R	R	R	R	R	R	R	R	R	R	R	R	R	R	R	R	R	R	R	R	R	R	R	R	R	R	R	R	R	R	R	R	R	R	R	R	R	R	R	R
	O8	R	R	R	R	R	R	R	R	R	R	R	R	R	R	R	R	R	R	R	R	R	R	R	R	R	R	R	R	R	R	R	R	R	R	R	R	R	R	R	R	R	R	R	R	R	R	R	R
	O9	R	R	R	R	R	R	R	R	R	R	R	R	R	R	R	R	R	R	R	R	R	R	R	R	R	R	R	R	R	R	R	R	R	R	R	R	R	R	R	R	R	R	R	R	R	R	R	R
	O10	R	R	R	R	R	R	R	R	R	R	R	R	R	R	R	R	R	R	R	R	R	R	R	R	R	R	R	R	R	R	R	R	R	R	R	R	R	R	R	R	R	R	R	R	R	R	R	R
	O11	R	R	R	R	R	R	R	R	R	R	R	R	R	R	R	D	R	R	R	R	R	R	R	R	R	R	R	R	R	R	R	R	R	R	R	R	R	R	R	R	R	R	R	R	R	R	R	R
	O12	D	D	D	D	D	D	D	D	D	D	D	D	D	D	D	D	D	D	D	D	D	D	D	D	D	D	D	D	D	D	D	D	R	R	R	R	R	R	R	R	R	R	R	R	R	R	R	R
	O13	R	R	R	R	R	R	R	R	R	R	R	R	R	R	R	R	R	R	R	R	R	R	R	R	R	R	R	R	R	R	R	R	R	R	R	R	R	R	R	R	R	R	R	R	R	R	R	R
	O14	R	R	R	R	R	R	R	R	R	R	R	R	R	R	R	R	R	R	R	R	R	R	R	R	R	R	R	R	R	R	R	R	R	R	R	R	R	R	R	R	R	R	R	R	R	R	R	R
	SNP_ID	S07_2447938	S07_2447944	S07_2465555	S07_2474324	S07_2479535	S07_2479539	S07_2480089	S07_2577911	S07_2578127	S07_2578137	S07_2578433	S07_2583517	S07_2602678	S07_2606063	S07_2607573	S07_2607585	S07_2614974	S07_2636204	S07_2647063	S07_2661231	S07_3258785	S07_3285221	S07_3290612	S07_3297338	S07_3297350	S07_3313094	S07_3316589	S07_3333988	S07_3335587	S07_3343497	S07_3345833	S07_3345936	S07_3371585	S07_3371587	S07_3392100	S07_3431101	S07_3453764	S07_3468635	S07_3469946	S07_3471496	S07_3474402	S07_3487246	S07_3496957	S07_3515234	S07_3536572	S07_3537813	S07_3548537	S07_3548556
	SNP_POS	2447938	2447944	2465555	2474324	2479535	2479539	2480089	2577911	2578127	2578137	2578433	2583517	2602678	2606063	2607573	2607585	2614974	2636204	2647063	2661231	3258785	3285221	3290612	3297338	3297350	3313094	3316589	3333988	3335587	3343497	3345833	3345936	3371585	3371587	3392100	3431101	3453764	3468635	3469946	3471496	3474402	3487246	3496957	3515234	3536572	3537813	3548537	3548556
		CHROMOSOME 7
ONICE	O1	R	R	R	R	R	R	R	R	R	R	R	R	R	R	R	R	R	R	R	R	R	R	R	R	R	R	R	R	R	R	R	R	R	R	R	R	R	R	R	R	R	R	R	R	R	R	R	R
	O2	R	R	R	R	R	R	R	R	R	R	R	R	R	R	R	R	R	R	R	R	R	R	R	R	R	R	R	R	R	R	R	R	R	R	R	R	R	R	R	R	R	R	R	R	R	R	R	R
	O3	R	R	R	R	R	R	R	R	R	R	R	R	R	R	R	R	R	R	R	R	R	R	R	R	R	R	R	R	R	R	R	R	R	R	R	R	R	R	R	R	R	R	R	R	R	R	R	R
	O4	R	R	R	R	R	R	R	R	R	R	R	R	R	R	R	R	R	R	R	R	R	R	R	R	R	R	R	R	R	R	R	R	R	R	R	R	R	R	R	R	R	R	R	R	R	R	R	R
	O5	R	R	R	R	R	R	R	R	R	R	R	R	R	R	R	R	R	R	R	R	R	R	R	R	R	R	R	R	R	R	R	R	R	R	R	R	R	R	R	R	R	R	R	R	R	R	R	R
	O6	R	R	R	R	R	R	R	R	R	R	R	R	R	R	R	R	R	R	R	R	R	R	R	R	R	R	R	R	R	R	R	R	R	R	R	R	R	R	R	R	R	R	R	R	R	R	R	R
	O7	R	R	R	R	R	R	R	R	R	R	R	R	R	R	R	R	R	R	R	R	R	R	R	R	R	R	R	R	R	R	R	R	R	R	R	R	R	R	R	R	R	R	R	R	R	R	R	R
	O8	R	R	R	R	R	R	R	R	R	R	R	R	R	R	R	R	R	R	R	R	R	R	R	R	R	R	R	R	R	R	R	R	R	R	R	R	R	R	R	R	R	R	R	R	R	R	R	R
	O9	R	R	R	R	R	R	R	R	R	R	R	R	R	R	R	R	R	R	R	R	R	R	R	R	R	R	R	R	R	R	R	R	R	R	R	R	R	R	R	R	R	R	R	R	R	R	R	R
	O10	R	R	R	R	R	R	R	R	R	R	R	R	R	R	R	R	R	R	R	R	R	R	R	R	R	R	R	R	R	R	R	R	R	R	R	R	R	R	R	R	R	R	R	R	R	R	R	R
	O11	R	R	R	R	R	R	R	R	R	R	R	R	R	R	R	R	R	R	R	R	R	R	R	R	R	R	R	R	R	R	R	R	R	R	R	R	R	R	R	R	R	R	R	R	R	R	R	R
	O12	R	R	R	R	R	R	R	R	R	R	R	R	R	R	R	R	R	R	R	R	R	R	R	R	R	R	R	R	R	R	R	R	R	R	R	R	R	R	R	R	R	R	R	R	R	R	R	R
	O13	R	R	R	R	R	R	R	R	R	R	R	R	R	R	R	R	R	R	R	R	R	R	R	R	R	R	R	R	R	R	R	R	R	R	R	R	R	R	R	R	R	R	R	R	R	R	R	R
	O14	R	R	R	R	R	R	R	R	R	R	R	R	R	R	R	R	R	R	R	R	R	R	R	R	R	R	R	R	R	R	R	R	R	R	R	R	R	R	R	R	R	R	R	R	R	R	R	R
	SNP_ID	S08_227819	S08_416315	S08_466795	S08_477055	S08_477061	S08_477305	S08_541445	S08_576248	S08_579916	S08_579986	S08_580036	S08_658901	S08_666840	S08_666984	S08_696585	S08_720897	S08_760745	S08_868828	S08_1471430	S08_1516815	S08_1516828	S08_1517329	S08_1517554	S08_1517562	S08_1517602	S08_1517628	S08_1517629	S08_1517650	S08_1537141	S08_1563038	S08_1639895	S08_1655986	S08_1664910	S08_1664911	S08_1664991	S08_1677363	S08_1677946	S08_1711657	S08_1712233	S08_1716950	S08_1756937	S08_1758717	S08_1787208	S08_1874962	S08_1912790	S08_1918760	S08_1918769	S08_1939884
	SNP_POS	227819	416315	466795	477055	477061	477305	541445	576248	579916	579986	580036	658901	666840	666984	696585	720897	760745	868828	1471430	1516815	1516828	1517329	1517554	1517562	1517602	1517628	1517629	1517650	1537141	1563038	1639895	1655986	1664910	1664911	1664991	1677363	1677946	1711657	1712233	1716950	1756937	1758717	1787208	1874962	1912790	1918760	1918769	1939884
		CHROMOSOME 8
ONICE	O1	R	R	R	R	R	R	R	R	R	R	R	R	R	R	R	R	R	R	R	R	R	R	R	R	R	R	R	R	R	R	R	R	R	R	R	R	R	R	R	R	R	R	R	R	R	R	R	R
	O2	R	R	R	R	R	R	R	R	R	R	R	R	R	R	R	R	R	R	R	R	R	R	R	R	R	R	R	R	R	R	R	R	R	R	R	R	R	R	R	R	R	R	R	R	R	R	R	R
	O3	R	R	R	R	R	R	R	R	R	R	R	R	R	R	R	R	R	R	R	R	R	R	R	R	R	R	R	R	R	R	R	R	R	R	R	R	R	R	R	R	R	R	R	R	R	R	R	R
	O4	R	R	R	R	R	R	R	R	R	R	R	R	R	R	R	R	R	R	R	R	R	R	R	R	R	R	R	R	R	R	R	R	R	R	R	R	R	R	R	R	R	R	R	R	R	R	R	R
	O5	R	R	R	R	R	R	R	R	R	R	R	R	R	R	R	R	R	R	R	R	R	R	R	R	R	R	R	R	R	R	R	R	R	R	R	R	R	R	R	R	R	R	R	R	R	R	R	R
	O6	R	R	R	R	R	R	R	R	R	R	R	R	R	R	R	R	R	R	R	R	R	R	R	R	R	R	R	R	R	R	R	R	R	R	R	R	R	R	R	R	R	R	R	R	R	R	R	R
	O7	R	R	R	R	R	R	R	R	R	R	R	R	R	R	R	R	R	R	R	R	R	R	R	R	R	R	R	R	R	R	R	R	R	R	R	R	R	R	R	R	R	R	R	R	R	R	R	R
	O8	R	R	R	R	R	R	R	R	R	R	R	R	R	R	R	R	R	R	R	R	R	R	R	R	R	R	R	R	R	R	R	R	R	R	R	R	R	R	R	R	R	R	R	R	R	R	R	R
	O9	R	R	R	R	R	R	R	R	R	R	R	R	R	R	R	R	R	R	R	R	R	R	R	R	R	R	R	R	R	R	R	R	R	R	R	R	R	R	R	R	R	R	R	R	R	R	R	R
	O10	R	R	R	R	R	R	R	R	R	R	R	R	R	R	R	R	R	R	R	R	R	R	R	R	R	R	R	R	R	R	R	R	R	R	R	R	R	R	R	R	R	R	R	R	R	R	R	R
	O11	R	R	R	R	R	R	R	R	R	R	R	R	R	R	R	R	R	R	R	R	R	R	R	R	R	R	R	R	R	R	R	R	R	R	R	R	R	R	R	R	R	R	R	R	R	R	R	R
	O12	R	R	R	R	R	R	R	R	R	R	R	R	R	R	R	R	R	R	R	R	R	R	R	R	R	R	R	R	R	R	R	R	R	R	R	R	R	R	R	R	R	R	R	R	R	R	R	R
	O13	R	R	R	R	R	R	R	R	R	R	R	R	R	R	R	R	R	R	R	R	R	R	R	R	R	R	R	R	R	R	R	R	R	R	R	R	R	R	R	R	R	R	R	R	R	R	R	R
	O14	R	R	R	R	R	R	R	R	R	R	R	R	R	R	R	R	R	R	R	R	R	R	R	R	R	R	R	R	R	R	R	R	R	R	R	R	R	R	R	R	R	R	R	R	R	R	R	R
	SNP_ID	S09_147812	S09_244805	S09_246334	S09_246365	S09_246768	S09_256734	S09_259933	S09_259969	S09_260125	S09_260139	S09_260251	S09_260252	S09_260253	S09_260267	S09_260418	S09_260542	S09_266844	S09_267003	S09_267016	S09_267154	S09_267167	S09_289763	S09_289789	S09_289803	S09_291207	S09_295109	S09_295324	S09_295342	S09_345306	S09_345933	S09_345955	S09_345961	S09_415120	S09_436459	S09_436658	S09_486787	S09_620992	S09_625001	S09_688383	S09_879429	S09_902535	S09_939594	S09_939638	S09_957787	S09_2347644	S09_2669008	S09_2915943	S09_3228818
	SNP_POS	147812	244805	246334	246365	246768	256734	259933	259969	260125	260139	260251	260252	260253	260267	260418	260542	266844	267003	267016	267154	267167	289763	289789	289803	291207	295109	295324	295342	345306	345933	345955	345961	415120	436459	436658	486787	620992	625001	688383	879429	902535	939594	939638	957787	2347644	2669008	2915943	3228818
		CHROMOSOME 9
ONICE	O1	R	R	R	R	R	R	R	R	R	R	R	R	R	R	R	R	R	R	R	R	R	R	R	R	R	R	R	R	R	R	R	R	R	R	R	R	R	R	R	R	R	R	R	R	R	R	R	R
	O2	R	R	R	R	R	R	R	R	R	R	R	R	R	R	R	R	R	R	R	R	R	R	R	R	R	R	R	R	R	R	R	R	R	R	R	R	R	R	R	R	R	R	R	R	R	R	R	R
	O3	R	R	R	R	R	R	R	R	R	R	R	R	R	R	R	R	R	R	R	R	R	R	R	R	R	R	R	R	R	R	R	R	R	R	R	R	R	R	R	R	R	R	R	R	R	R	R	R
	O4	R	R	R	R	R	R	R	R	R	R	R	R	R	R	R	R	R	R	R	R	R	R	R	R	R	R	R	R	R	R	R	R	R	R	R	R	R	R	R	R	R	R	R	R	R	R	R	R
	O5	R	R	R	R	R	R	R	R	R	R	R	R	R	R	R	R	R	R	R	R	R	R	R	R	R	R	R	R	R	R	R	R	R	R	R	R	R	R	R	R	R	R	R	R	R	R	R	R
	O6	R	R	R	R	R	R	R	R	R	R	R	R	R	R	R	R	R	R	R	R	R	R	R	R	R	R	R	R	R	R	R	R	R	R	R	R	R	R	R	R	R	R	R	R	R	R	R	R
	O7	R	R	R	R	R	R	R	R	R	R	R	R	R	R	R	R	R	R	R	R	R	R	R	R	R	R	R	R	R	R	R	R	R	R	R	R	R	R	R	R	R	R	R	R	R	R	R	R
	O8	R	R	R	R	R	R	R	R	R	R	R	R	R	R	R	R	R	R	R	R	R	R	R	R	R	R	R	R	R	R	R	R	R	R	R	R	R	R	R	R	R	R	R	R	R	R	R	R
	O9	R	R	R	R	R	R	R	R	R	R	R	R	R	R	R	R	R	R	R	R	R	R	R	R	R	R	R	R	R	R	R	R	R	R	R	R	R	R	R	R	R	R	R	R	R	R	R	R
	O10	R	R	R	R	R	R	R	R	R	R	R	R	R	R	R	R	R	R	R	R	R	R	R	R	R	R	R	R	R	R	R	R	R	R	R	R	R	R	R	R	R	R	R	R	R	R	R	R
	O11	R	R	R	R	R	R	R	R	R	R	R	R	R	R	R	R	R	R	R	R	R	R	R	R	R	R	R	R	R	R	R	R	R	R	R	R	R	R	R	R	R	R	R	R	R	R	R	R
	O12	R	R	R	R	R	R	R	R	R	R	R	R	R	R	R	R	R	R	R	R	R	R	R	R	R	R	R	R	R	R	R	R	R	R	R	R	R	R	R	R	R	R	R	R	R	R	R	R
	O13	R	R	R	R	R	R	R	R	R	R	R	R	R	R	R	R	R	R	R	R	R	R	R	R	R	R	R	R	R	R	R	R	R	R	R	R	R	R	R	R	R	R	R	R	R	R	R	R
	O14	R	R	R	R	R	R	R	R	R	R	R	R	R	R	R	R	R	R	R	R	R	R	R	R	R	R	R	R	R	R	R	R	R	R	R	R	R	R	R	R	R	R	R	R	R	R	R	R
	SNP_ID	S10_260145	S10_515860	S10_923668	S10_926825	S10_927197	S10_927545	S10_928508	S10_998682	S10_998689	S10_998703	S10_1005357	S10_1005360	S10_1014163	S10_1089423	S10_1124434	S10_1170594	S10_1170620	S10_1243508	S10_1407128	S10_1526141	S10_1624061	S10_1624094	S10_1624141	S10_1624147	S10_1659431	S10_1678144	S10_1702659	S10_1716181	S10_1716182	S10_1732929	S10_1746601	S10_1746603	S10_1757635	S10_1787918	S10_1790080	S10_1790100	S10_1793686	S10_1858899	S10_1888152	S10_1893227	S10_1897316	S10_1897332	S10_1911461	S10_1913879	S10_1915366	S10_2022501	S10_2056393	S10_2057593
	SNP_POS	260145	515860	923668	926825	927197	927545	928508	998682	998689	998703	1005357	1005360	1014163	1089423	1124434	1170594	1170620	1243508	1407128	1526141	1624061	1624094	1624141	1624147	1659431	1678144	1702659	1716181	1716182	1732929	1746601	1746603	1757635	1787918	1790080	1790100	1793686	1858899	1888152	1893227	1897316	1897332	1911461	1913879	1915366	2022501	2056393	2057593
		CHROMOSOME 10
ONICE	O1	R	R	R	R	R	R	R	R	R	R	R	R	R	R	R	R	R	R	R	R	R	R	R	R	R	R	R	R	R	R	R	R	R	R	R	R	R	R	R	R	R	R	R	R	R	R	R	R
	O2	R	R	R	R	R	R	R	R	R	R	R	R	R	R	R	R	R	R	R	R	R	R	R	R	R	R	R	R	R	R	R	R	R	R	R	R	R	R	R	R	R	R	R	R	R	R	R	R
	O3	R	R	R	R	R	R	R	R	R	R	R	R	R	R	R	R	R	R	R	R	R	R	R	R	R	R	R	R	R	R	R	R	R	R	R	R	R	R	R	R	R	R	R	R	R	R	R	R
	O4	R	R	R	R	R	R	R	R	R	R	R	R	R	R	R	R	R	R	R	R	R	R	R	R	R	R	R	R	R	R	R	R	R	R	R	R	R	R	R	R	R	R	R	R	R	R	R	R
	O5	R	R	R	R	R	R	R	R	R	R	R	R	R	R	R	R	R	R	R	R	R	R	R	R	R	R	R	R	R	R	R	R	R	R	R	R	R	R	R	R	R	R	R	R	R	R	R	R
	O6	R	R	R	R	R	R	R	R	R	R	R	R	R	R	R	R	R	R	R	R	R	R	R	R	R	R	R	R	R	R	R	R	R	R	R	R	R	R	R	R	R	R	R	R	R	R	R	R
	O7	R	R	R	R	R	R	R	R	R	R	R	R	R	R	R	R	R	R	R	R	R	R	R	R	R	R	R	R	R	R	R	R	R	R	R	R	R	R	R	R	R	R	R	R	R	R	R	R
	O8	R	R	R	R	R	R	R	R	R	R	R	R	R	R	R	R	R	R	R	R	R	R	R	R	R	R	R	R	R	R	R	R	R	R	R	R	R	R	R	R	R	R	R	R	R	R	R	R
	O9	R	R	R	R	R	R	R	R	R	R	R	R	R	R	R	R	R	R	R	R	R	R	R	R	R	R	R	R	R	R	R	R	R	R	R	R	R	R	R	R	R	R	R	R	R	R	R	R
	O10	R	R	R	R	R	R	R	R	R	R	R	R	R	R	R	R	R	R	R	R	R	R	R	R	R	R	R	R	R	R	R	R	R	R	R	R	R	R	R	R	R	R	R	R	R	R	R	R
	O11	R	R	R	R	R	R	R	R	R	R	R	R	R	R	R	R	R	R	R	R	R	R	R	R	R	R	R	R	R	R	R	R	R	R	R	R	R	R	R	R	R	R	R	R	R	R	R	R
	O12	R	R	R	R	R	R	R	R	R	R	R	R	R	R	R	R	R	R	R	R	R	R	R	R	R	R	R	R	R	R	R	R	R	R	R	R	R	R	R	R	R	R	R	R	R	R	R	R
	O13	R	R	R	R	R	R	R	R	R	R	R	R	R	R	R	R	R	R	R	R	R	R	R	R	R	R	R	R	R	R	R	R	R	R	R	R	R	R	R	R	R	R	R	R	R	R	R	R
	O14	R	R	R	R	R	R	R	R	R	R	R	R	R	R	R	R	R	R	R	R	R	R	R	R	R	R	R	R	R	R	R	R	R	R	R	R	R	R	R	R	R	R	R	R	R	R	R	R
	SNP_ID	S11_517885	S11_686493	S11_686500	S11_686503	S11_694002	S11_694764	S11_694781	S11_745861	S11_787778	S11_793741	S11_804624	S11_811807	S11_812001	S11_850057	S11_850075	S11_850686	S11_850710	S11_850757	S11_850758	S11_852535	S11_853096	S11_882006	S11_887657	S11_905731	S11_911285	S11_912728	S11_940917	S11_1044401	S11_1044424	S11_1089698	S11_1089714	S11_1200432	S11_1206915	S11_1206968	S11_1268345	S11_1271695	S11_1375521	S11_1380689	S11_1413608	S11_1420782	S11_1433804	S11_1490659	S11_1524950	S11_1536269	S11_1536270	S11_1536271	S11_1539563	S11_1562472
	SNP_POS	517885	686493	686500	686503	694002	694764	694781	745861	787778	793741	804624	811807	812001	850057	850075	850686	850710	850757	850758	852535	853096	882006	887657	905731	911285	912728	940917	1044401	1044424	1089698	1089714	1200432	1206915	1206968	1268345	1271695	1375521	1380689	1413608	1420782	1433804	1490659	1524950	1536269	1536270	1536271	1539563	1562472
		CHROMOSOME 11
ONICE	O1	R	R	R	R	R	R	R	R	R	R	R	R	R	R	R	R	R	R	R	R	R	R	R	R	R	R	R	R	R	R	R	R	R	R	R	R	R	R	R	R	R	R	R	R	R	R	R	R
	O2	R	R	R	R	R	R	R	R	R	R	R	R	R	R	R	R	R	R	R	R	R	R	R	R	R	R	R	R	R	R	R	R	R	R	R	R	R	R	R	R	R	R	R	R	R	R	R	R
	O3	R	R	R	R	R	R	R	R	R	R	R	R	R	R	R	R	R	R	R	R	R	R	R	R	R	R	R	R	R	R	R	R	R	R	R	R	D	D	D	D	D	D	D	D	D	D	D	D
	O4	R	R	R	R	R	R	R	R	R	R	R	R	R	R	R	R	R	R	R	R	R	R	R	R	R	R	R	R	R	R	R	R	R	R	R	R	R	R	R	R	R	R	R	R	R	R	R	R
	O5	R	R	R	R	R	R	R	R	R	R	R	R	R	R	R	R	R	R	R	R	R	R	R	R	R	R	R	R	R	R	R	R	R	R	R	R	R	R	R	R	R	R	R	R	R	R	R	R
	O6	R	R	R	R	R	R	R	R	R	R	R	R	R	R	R	R	R	R	R	R	R	R	R	R	R	R	R	R	R	R	R	R	R	R	R	R	R	R	R	R	R	R	R	R	R	R	R	R
	O7	R	R	R	R	R	R	R	R	R	R	R	R	R	R	R	R	R	R	R	R	R	R	R	R	R	R	R	R	R	R	R	R	R	R	R	R	R	R	R	R	R	R	R	R	R	R	R	R
	O8	R	R	R	R	R	R	R	R	R	R	R	R	R	R	R	R	R	R	R	R	R	R	R	R	R	R	R	R	R	R	R	R	R	R	R	R	R	R	R	R	R	R	R	R	R	R	R	R
	O9	R	R	R	R	R	R	R	R	R	R	R	R	R	R	R	R	R	R	R	R	R	R	R	R	R	R	R	R	R	R	R	R	R	R	R	R	R	R	R	R	R	R	R	R	R	R	R	R
	O10	R	R	R	R	R	R	R	R	R	R	R	R	R	R	R	R	R	R	R	R	R	R	R	R	R	R	R	R	R	R	R	R	R	R	R	R	R	R	R	R	R	R	R	R	R	R	R	R
	O11	R	R	R	R	R	R	R	R	R	R	R	R	R	R	R	R	R	R	R	R	R	R	R	R	R	R	R	R	R	R	R	R	R	R	R	R	R	R	R	R	R	R	R	R	R	R	R	R
	O12	R	R	R	R	R	R	R	R	R	R	R	R	R	R	R	R	R	R	R	R	R	R	R	R	R	R	R	R	R	R	R	R	R	R	R	R	R	R	R	R	R	R	R	R	R	R	R	R
	O13	R	R	R	R	R	R	R	R	R	R	R	R	R	R	R	R	R	R	R	R	R	R	R	R	R	R	R	R	R	R	R	R	R	R	R	R	R	R	R	R	R	R	R	R	R	R	R	R
	O14	R	R	R	R	R	R	R	R	R	R	R	R	R	R	R	R	R	R	R	R	R	R	R	R	R	R	R	R	R	R	R	R	R	R	R	R	R	R	R	R	R	R	R	R	R	R	R	R
	SNP_ID	S12_1346396	S12_1346401	S12_1378436	S12_1385952	S12_1457323	S12_1463866	S12_1468385	S12_1475808	S12_1547310	S12_1550784	S12_1550817	S12_1550819	S12_1554754	S12_1554765	S12_1591289	S12_1606315	S12_1648152	S12_1655455	S12_1659653	S12_1663685	S12_1673654	S12_1712263	S12_1714761	S12_1718652	S12_1723629	S12_1723647	S12_1732728	S12_1734706	S12_1734715	S12_1749928	S12_1753839	S12_1753885	S12_1773717	S12_1774001	S12_1774543	S12_1794830	S12_1853216	S12_1860458	S12_1872394	S12_1901368	S12_1905262	S12_1908962	S12_1933706	S12_1933712	S12_1933713	S12_1974147	S12_2016306	S12_2029639
	SNP_POS	1346396	1346401	1378436	1385952	1457323	1463866	1468385	1475808	1547310	1550784	1550817	1550819	1554754	1554765	1591289	1606315	1648152	1655455	1659653	1663685	1673654	1712263	1714761	1718652	1723629	1723647	1732728	1734706	1734715	1749928	1753839	1753885	1773717	1774001	1774543	1794830	1853216	1860458	1872394	1901368	1905262	1908962	1933706	1933712	1933713	1974147	2016306	2029639
		CHROMOSOME 12
ONICE	O1	D	D	D	D	D	D	D	D	D	D	D	D	D	D	D	D	D	D	D	D	D	D	D	D	D	D	D	D	D	D	D	D	D	D	D	D	D	D	D	D	D	D	D	D	D	D	D	D
	O2	R	R	R	R	R	R	R	R	R	R	R	R	R	R	R	R	R	R	R	R	R	R	R	R	R	R	R	R	R	R	R	R	R	R	R	R	R	R	R	R	R	R	R	R	R	R	R	R
	O3	R	R	R	R	R	R	R	R	R	R	R	R	R	R	R	R	R	R	R	R	R	R	R	R	R	R	R	R	R	R	R	R	R	R	R	R	R	R	R	R	R	R	R	R	R	R	R	R
	O4	R	R	R	R	R	R	R	R	R	R	R	R	R	R	R	R	R	R	R	R	R	R	R	R	R	R	R	R	R	R	R	R	R	R	R	R	R	R	R	R	R	R	R	R	R	R	R	R
	O5	R	R	R	R	R	R	R	R	R	R	R	R	R	R	R	R	R	R	R	R	R	R	R	R	R	R	R	R	R	R	R	R	R	R	R	R	R	R	R	R	R	R	R	R	R	R	R	R
	O6	R	R	R	R	R	R	R	R	R	R	R	R	R	R	R	R	R	R	R	R	R	R	R	R	R	R	R	R	R	R	R	R	R	R	R	R	R	R	R	R	R	R	R	R	R	R	R	R
	O7	R	R	R	R	R	R	R	R	R	R	R	R	R	R	R	R	R	R	R	R	R	R	R	R	R	R	R	R	R	R	R	R	R	R	R	R	R	R	R	R	R	R	R	R	R	R	R	R
	O8	D	D	D	D	D	D	D	D	D	D	D	D	D	D	D	D	D	D	D	D	D	D	D	D	D	D	D	D	D	D	D	D	D	D	D	D	D	D	D	D	D	D	D	D	D	D	D	D
	O9	D	D	D	D	D	D	D	D	D	D	D	D	D	D	D	D	D	D	D	D	D	D	D	D	D	D	D	D	D	D	D	D	D	D	D	D	D	D	D	D	D	D	D	D	D	D	D	D
	O10	D	D	D	D	D	D	D	D	D	D	D	D	D	D	D	D	D	D	D	D	D	D	D	D	D	D	D	D	D	D	D	D	D	D	D	D	D	D	D	R	R	R	R	R	R	R	R	R
	O11	D	D	D	D	D	D	D	D	D	D	D	D	D	D	D	D	D	D	D	D	D	D	D	D	D	D	D	D	D	D	D	D	D	D	D	D	D	D	D	R	R	R	R	R	R	R	R	R
	O12	D	D	D	D	D	D	D	D	D	D	D	D	D	D	D	D	D	D	D	D	D	D	D	D	D	D	D	D	D	D	D	D	D	D	D	D	D	D	D	h	h	h	h	h	h	h	h	h
	O13	R	R	R	R	R	R	R	R	R	R	R	R	R	R	R	R	R	R	R	R	R	R	R	R	R	R	R	R	R	R	R	R	R	R	R	R	R	R	R	R	R	R	R	R	R	R	R	R
	O14	R	R	R	R	R	R	R	R	R	R	R	R	R	R	R	R	R	R	R	R	R	R	R	R	R	R	R	R	R	R	R	R	R	R	R	R	R	R	R	R	R	R	R	R	R	R	R	R
[truncated: 2,507 more columns]

## Sheet: VN
	SNP_ID	S01_194123	S01_202821	S01_217210	S01_220428	S01_220514	S01_220524	S01_225009	S01_256557	S01_271028	S01_289231	S01_301923	S01_301926	S01_301933	S01_302411	S01_306824	S01_320096	S01_322013	S01_322014	S01_322028	S01_324531	S01_332832	S01_333543	S01_333547	S01_363376	S01_375814	S01_378933	S01_381943	S01_389250	S01_405723	S01_405724	S01_409945	S01_410392	S01_410398	S01_410410	S01_410413	S01_410573	S01_410773	S01_420274	S01_438700	S01_439347	S01_441243	S01_554579	S01_562397	S01_564707	S01_564716	S01_578767	S01_580773	S01_592044
	SNP_POS	194123	202821	217210	220428	220514	220524	225009	256557	271028	289231	301923	301926	301933	302411	306824	320096	322013	322014	322028	324531	332832	333543	333547	363376	375814	378933	381943	389250	405723	405724	409945	410392	410398	410410	410413	410573	410773	420274	438700	439347	441243	554579	562397	564707	564716	578767	580773	592044
		CHROMOSOME 1
VIALONE NANO	VN1	R	R	R	R	R	R	R	R	R	R	R	R	R	R	R	R	R	R	R	R	R	R	R	R	R	R	R	R	R	R	R	R	R	R	R	R	R	R	R	R	R	R	R	R	R	R	R	R
	VN2	R	R	R	R	R	R	R	R	R	R	R	R	R	R	R	R	R	R	R	R	R	R	R	R	R	R	R	R	R	R	R	R	R	R	R	R	R	R	R	R	R	R	R	R	R	R	R	R
	VN3	R	R	R	R	R	R	R	R	R	R	R	R	R	R	R	R	R	R	R	R	R	R	R	R	R	R	R	R	R	R	R	R	R	R	R	R	R	R	R	R	R	R	R	R	R	R	R	R
	VN4	R	R	R	R	R	R	R	R	R	R	R	R	R	R	R	R	R	R	R	R	R	R	R	R	R	R	R	R	R	R	R	R	R	R	R	R	R	R	R	R	R	R	R	R	R	R	R	R
	VN5	R	R	R	R	R	R	R	R	R	R	R	R	R	R	R	R	R	R	R	R	R	R	R	R	R	R	R	R	R	R	R	R	R	R	R	R	R	R	R	R	R	R	R	R	R	R	R	R
	VN6	R	R	R	R	R	R	R	R	R	R	R	R	R	R	R	R	R	R	R	R	R	R	R	R	R	R	R	R	R	R	R	R	R	R	R	R	R	R	R	R	R	R	R	R	R	R	R	R
	VN7	R	R	R	R	R	R	R	R	R	R	R	R	R	R	R	R	R	R	R	R	R	R	R	R	R	R	R	R	R	R	R	R	R	R	R	R	R	R	R	R	R	R	R	R	R	R	R	R
	VN8	R	R	R	R	R	R	R	R	R	R	R	R	R	R	R	R	R	R	R	R	R	R	R	R	R	R	R	R	R	R	R	R	R	R	R	R	R	R	R	R	R	R	R	R	R	R	R	R
	VN9	R	R	R	R	R	R	R	R	R	R	R	R	R	R	R	R	R	R	R	R	R	R	R	R	R	R	R	R	R	R	R	R	R	R	R	R	R	R	R	R	R	R	R	R	R	R	R	R
	VN10	R	R	R	R	R	R	R	R	R	R	R	R	R	R	R	R	R	R	R	R	R	R	R	R	R	R	R	R	R	R	R	R	R	R	R	R	R	R	R	R	R	R	R	R	R	R	R	R
	VN11	R	R	R	R	R	R	R	R	R	R	R	R	R	R	R	R	R	R	R	R	R	R	R	R	R	R	R	R	R	R	R	R	R	R	R	R	R	R	R	R	R	R	R	R	R	R	R	R
	VN12	R	R	R	R	R	R	R	R	R	R	R	R	R	R	R	R	R	R	R	R	R	R	R	R	R	R	R	R	R	R	R	R	R	R	R	R	R	R	R	R	R	R	R	R	R	R	R	R
	SNP_ID	S02_454835	S02_563959	S02_564389	S02_866600	S02_867100	S02_868030	S02_875787	S02_884630	S02_934302	S02_1036415	S02_1036545	S02_1049672	S02_1056575	S02_1056623	S02_1056690	S02_1059414	S02_1075565	S02_1082991	S02_1090657	S02_1108044	S02_1108147	S02_2098592	S02_2100508	S02_2114740	S02_2114745	S02_2125275	S02_2202790	S02_2218304	S02_2232698	S02_2242183	S02_2321716	S02_2415375	S02_2524698	S02_2525246	S02_2530824	S02_2530845	S02_2557696	S02_2633225	S02_2639073	S02_2662380	S02_2665570	S02_2747069	S02_2752600	S02_2761247	S02_2938699	S02_2940478	S02_2962016	S02_2996779
	SNP_POS	454835	563959	564389	866600	867100	868030	875787	884630	934302	1036415	1036545	1049672	1056575	1056623	1056690	1059414	1075565	1082991	1090657	1108044	1108147	2098592	2100508	2114740	2114745	2125275	2202790	2218304	2232698	2242183	2321716	2415375	2524698	2525246	2530824	2530845	2557696	2633225	2639073	2662380	2665570	2747069	2752600	2761247	2938699	2940478	2962016	2996779
		CHROMOSOME 2
VIALONE NANO	VN1	R	R	R	R	R	R	R	R	R	R	R	R	R	R	R	R	R	R	R	R	R	R	R	R	R	R	R	R	R	R	R	R	R	R	R	R	R	R	R	R	R	R	R	R	R	R	R	R
	VN2	R	R	R	R	R	R	R	R	R	R	R	R	R	R	R	R	R	R	R	R	R	R	R	R	R	R	R	R	R	R	R	R	R	R	R	R	R	R	R	R	R	R	R	R	R	R	R	R
	VN3	R	R	R	R	R	R	R	R	R	R	R	R	R	R	R	R	R	R	R	R	R	R	R	R	R	R	R	R	R	R	R	R	R	R	R	R	R	R	R	R	R	R	R	R	R	R	R	R
	VN4	R	R	R	R	R	R	R	R	R	R	R	R	R	R	R	R	R	R	R	R	R	R	R	R	R	R	R	R	R	R	R	R	R	R	R	R	R	R	R	R	R	R	R	R	R	R	R	R
	VN5	R	R	R	R	R	R	R	R	D	D	D	D	D	D	D	D	D	D	D	D	D	R	R	R	R	R	R	R	R	R	R	R	R	R	R	R	R	R	R	R	R	R	R	R	R	R	R	R
	VN6	R	R	R	R	R	R	R	R	D	D	D	D	D	D	D	D	D	D	D	D	D	R	R	R	R	R	R	R	R	R	R	R	R	R	R	R	R	R	R	R	R	R	R	R	R	R	R	R
	VN7	R	R	R	R	R	R	R	R	R	R	R	R	R	R	R	R	R	R	R	R	R	R	R	R	R	R	R	R	R	R	R	R	R	R	R	R	R	R	R	R	R	R	R	R	R	R	R	R
	VN8	R	R	R	R	R	R	R	R	R	R	R	R	R	R	R	R	R	R	R	R	R	R	R	R	R	R	R	R	R	R	R	R	R	R	R	R	R	R	R	R	R	R	R	R	R	R	R	R
	VN9	R	R	R	R	R	R	R	R	R	R	R	R	R	R	R	R	R	R	R	R	R	R	R	R	R	R	R	R	R	R	R	R	R	R	R	R	R	R	R	R	R	R	R	R	R	R	R	R
	VN10	R	R	R	R	R	R	R	R	R	R	R	R	R	R	R	R	R	R	R	R	R	R	R	R	R	R	R	R	R	R	R	R	R	R	R	R	R	R	R	R	R	R	R	R	R	R	R	R
	VN11	R	R	R	R	R	R	R	R	R	R	R	R	R	R	R	R	R	R	R	R	R	R	R	R	R	R	R	R	R	R	R	R	R	R	R	R	R	R	R	R	R	R	R	R	R	R	R	R
	VN12	R	D	D	D	D	R	D	D	D	D	D	D	D	D	D	D	D	D	D	D	D	R	R	R	R	R	R	R	R	R	R	R	R	R	R	R	R	R	R	R	R	R	R	R	R	R	R	R
	SNP_ID	S03_476026	S03_507795	S03_524790	S03_524924	S03_524929	S03_524948	S03_541084	S03_541096	S03_541101	S03_541106	S03_550007	S03_551231	S03_555499	S03_555587	S03_566377	S03_572805	S03_572807	S03_617876	S03_621020	S03_621127	S03_621550	S03_632426	S03_632427	S03_632428	S03_652638	S03_671125	S03_677541	S03_678969	S03_723901	S03_724187	S03_724200	S03_731773	S03_738151	S03_756388	S03_756389	S03_764890	S03_764931	S03_768564	S03_771744	S03_772882	S03_778077	S03_894580	S03_894851	S03_924038	S03_924040	S03_924043	S03_924044	S03_924046
	SNP_POS	476026	507795	524790	524924	524929	524948	541084	541096	541101	541106	550007	551231	555499	555587	566377	572805	572807	617876	621020	621127	621550	632426	632427	632428	652638	671125	677541	678969	723901	724187	724200	731773	738151	756388	756389	764890	764931	768564	771744	772882	778077	894580	894851	924038	924040	924043	924044	924046
		CHROMOSOME 3
VIALONE NANO	VN1	R	R	R	R	R	R	R	R	R	R	R	R	R	R	R	R	R	R	R	R	R	R	R	R	R	R	R	R	R	R	R	R	R	R	R	R	R	R	R	R	R	R	R	R	R	R	R	R
	VN2	R	R	R	R	R	R	R	R	R	R	R	R	R	R	R	R	R	R	R	R	R	R	R	R	R	R	R	R	R	R	R	R	R	R	R	R	R	R	R	R	R	R	R	R	R	R	R	R
	VN3	R	R	R	R	R	R	R	R	R	R	R	R	R	R	R	R	R	R	R	R	R	R	R	R	R	R	R	R	R	R	R	R	R	R	R	R	R	R	R	R	R	R	R	R	R	R	R	R
	VN4	R	R	R	R	R	R	R	R	R	R	R	R	R	R	R	R	R	R	R	R	R	R	R	R	R	R	R	R	R	R	R	R	R	R	R	R	R	R	R	R	R	R	R	R	R	R	R	R
	VN5	R	R	R	R	R	R	R	R	R	R	R	R	R	R	R	R	R	R	R	R	R	R	R	R	R	R	R	R	R	R	R	R	R	R	R	R	R	R	R	R	R	R	R	R	R	R	R	R
	VN6	R	R	R	R	R	R	R	R	R	R	R	R	R	R	R	R	R	R	R	R	R	R	R	R	R	R	R	R	R	R	R	R	R	R	R	R	R	R	R	R	R	R	R	R	R	R	R	R
	VN7	R	R	R	R	R	R	R	R	R	R	R	R	R	R	R	R	R	R	R	R	R	R	R	R	R	R	R	R	R	R	R	R	R	R	R	R	R	R	R	R	R	R	R	R	R	R	R	R
	VN8	R	R	R	R	R	R	R	R	R	R	R	R	R	R	R	R	R	R	R	R	R	R	R	R	R	R	R	R	R	R	R	R	R	R	R	R	R	R	R	R	R	R	R	R	R	R	R	R
	VN9	R	R	R	R	R	R	R	R	R	R	R	R	R	R	R	R	R	R	R	R	R	R	R	R	R	R	R	R	R	R	R	R	R	R	R	R	R	R	R	R	R	R	R	R	R	R	R	R
	VN10	R	R	R	R	R	R	R	R	R	R	R	R	R	R	R	R	R	R	R	R	R	R	R	R	R	R	R	R	R	R	R	R	R	R	R	R	R	R	R	R	R	R	R	R	R	R	R	R
	VN11	R	R	R	R	R	R	R	R	R	R	R	R	R	R	R	R	R	R	R	R	R	R	R	R	R	R	R	R	R	R	R	R	R	R	R	R	R	R	R	R	R	R	R	R	R	R	R	R
	VN12	R	R	R	R	R	R	R	R	R	R	R	R	R	R	R	R	R	R	R	R	R	R	R	R	R	R	R	R	R	R	R	R	R	R	R	R	R	R	R	R	R	R	R	R	R	R	R	R
	SNP_ID	S04_8056	S04_97682	S04_100427	S04_148794	S04_161856	S04_236249	S04_236250	S04_236251	S04_236253	S04_236254	S04_236286	S04_483338	S04_512586	S04_513804	S04_513805	S04_513806	S04_513807	S04_513809	S04_513810	S04_513830	S04_539467	S04_539488	S04_570615	S04_570617	S04_658498	S04_658610	S04_667473	S04_670963	S04_671003	S04_687652	S04_707491	S04_835389	S04_843286	S04_989990	S04_1004905	S04_1114993	S04_1115003	S04_1115004	S04_1201067	S04_1212861	S04_1216242	S04_1934333	S04_3239404	S04_4190372	S04_4297083	S04_4350185	S04_4350196	S04_4350432
	SNP_POS	8056	97682	100427	148794	161856	236249	236250	236251	236253	236254	236286	483338	512586	513804	513805	513806	513807	513809	513810	513830	539467	539488	570615	570617	658498	658610	667473	670963	671003	687652	707491	835389	843286	989990	1004905	1114993	1115003	1115004	1201067	1212861	1216242	1934333	3239404	4190372	4297083	4350185	4350196	4350432
		CHROMOSOME 4
VIALONE NANO	VN1	R	R	R	R	R	R	R	R	R	R	R	R	R	R	R	R	R	R	R	R	R	R	R	R	R	R	R	R	R	R	R	R	R	R	R	R	R	R	R	R	R	R	R	R	R	R	R	R
	VN2	R	R	R	R	R	R	R	R	R	R	R	R	R	R	R	R	R	R	R	R	R	R	R	R	R	R	R	R	R	R	R	R	R	R	R	R	R	R	R	R	R	R	R	R	R	R	R	R
	VN3	R	R	R	R	R	R	R	R	R	R	R	R	R	R	R	R	R	R	R	R	R	R	R	R	R	R	R	R	R	R	R	R	R	R	R	R	R	R	R	R	R	R	R	R	R	R	R	R
	VN4	R	R	R	R	R	R	R	R	R	R	R	R	R	R	R	R	R	R	R	R	R	R	R	R	R	R	R	R	R	R	R	R	R	R	R	R	R	R	R	R	R	R	R	R	R	R	R	R
	VN5	R	R	R	R	R	R	R	R	R	R	R	R	R	R	R	R	R	R	R	R	R	R	R	R	R	R	R	R	R	R	R	R	R	R	R	R	R	R	R	R	R	R	R	R	R	R	R	R
	VN6	R	R	R	R	R	R	R	R	R	R	R	R	R	R	R	R	R	R	R	R	R	R	R	R	R	R	R	R	R	R	R	R	R	R	R	R	R	R	R	R	R	R	R	R	R	R	R	R
	VN7	R	R	R	R	R	R	R	R	R	R	R	R	R	R	R	R	R	R	R	R	R	R	R	R	R	R	R	R	R	R	R	R	R	R	R	R	R	R	R	R	R	R	R	R	R	R	R	R
	VN8	R	R	R	R	R	R	R	R	R	R	R	R	R	R	R	R	R	R	R	R	R	R	R	R	R	R	R	R	R	R	R	R	R	R	R	R	R	R	R	R	R	R	R	R	R	R	R	R
	VN9	R	R	R	R	R	R	R	R	R	R	R	R	R	R	R	R	R	R	R	R	R	R	R	R	R	R	R	R	R	R	R	R	R	R	R	R	R	R	R	R	R	R	R	R	R	R	R	R
	VN10	R	R	R	R	R	R	R	R	R	R	R	R	R	R	R	R	R	R	R	R	R	R	R	R	R	R	R	R	R	R	R	R	R	R	R	R	R	R	R	R	R	R	R	R	R	R	R	R
	VN11	R	R	R	R	R	R	R	R	R	R	R	R	R	R	R	R	R	R	R	R	R	R	R	R	R	R	R	R	R	R	R	R	R	R	R	R	R	R	R	R	R	R	R	R	R	R	R	R
	VN12	R	R	R	R	R	R	R	R	R	R	R	R	R	R	R	R	R	R	R	R	R	R	R	R	R	R	R	R	R	R	R	R	R	R	R	R	R	R	R	R	R	R	R	R	R	R	R	R
	SNP_ID	S05_13242	S05_13244	S05_27247	S05_34771	S05_38662	S05_42573	S05_46629	S05_64180	S05_77319	S05_92692	S05_96047	S05_137484	S05_138481	S05_188439	S05_188474	S05_192226	S05_192251	S05_192381	S05_351618	S05_358353	S05_364362	S05_373979	S05_373980	S05_377427	S05_429905	S05_481058	S05_481079	S05_533086	S05_560433	S05_633670	S05_641079	S05_641269	S05_643115	S05_660466	S05_761053	S05_787801	S05_811469	S05_849639	S05_861571	S05_903814	S05_903815	S05_904527	S05_909892	S05_926496	S05_931981	S05_947557	S05_991984	S05_991989
	SNP_POS	13242	13244	27247	34771	38662	42573	46629	64180	77319	92692	96047	137484	138481	188439	188474	192226	192251	192381	351618	358353	364362	373979	373980	377427	429905	481058	481079	533086	560433	633670	641079	641269	643115	660466	761053	787801	811469	849639	861571	903814	903815	904527	909892	926496	931981	947557	991984	991989
		CHROMOSOME 5
VIALONE NANO	VN1	R	R	R	R	R	R	R	R	R	R	R	R	R	R	R	R	R	R	R	R	R	R	R	R	R	R	R	R	R	R	R	R	R	R	R	R	R	R	R	R	R	R	R	R	R	R	R	R
	VN2	R	R	R	R	R	R	R	R	R	R	R	R	R	R	R	R	R	R	R	R	R	R	R	R	R	R	R	R	R	R	R	R	R	R	R	R	R	R	R	R	R	R	R	R	R	R	R	R
	VN3	R	R	R	R	R	R	R	R	R	R	R	R	R	R	R	R	R	R	R	R	R	R	R	R	R	R	R	R	R	R	R	R	R	R	R	R	R	R	R	R	R	R	R	R	R	R	R	R
	VN4	R	R	R	R	R	R	R	R	R	R	R	R	R	R	R	R	R	R	R	R	R	R	R	R	R	R	R	R	R	R	R	R	R	R	R	R	R	R	R	R	R	R	R	R	R	R	R	R
	VN5	R	R	R	R	R	R	R	R	R	R	R	R	R	R	R	R	R	R	R	R	R	R	R	R	R	R	R	R	R	R	R	R	R	R	R	R	R	R	R	R	R	R	R	R	R	R	R	R
	VN6	R	R	R	R	R	R	R	R	R	R	R	R	R	R	R	R	R	R	R	R	R	R	R	R	R	R	R	R	R	R	R	R	R	R	R	R	R	R	R	R	R	R	R	R	R	R	R	R
	VN7	R	R	R	R	R	R	R	R	R	R	R	R	R	R	R	R	R	R	R	R	R	R	R	R	R	R	R	R	R	R	R	R	R	R	R	R	R	R	R	R	R	R	R	R	R	R	R	R
	VN8	R	R	R	R	R	R	R	R	R	R	R	R	R	R	R	R	R	R	R	R	R	R	R	R	R	R	R	R	R	R	R	R	R	R	R	R	R	R	R	R	R	R	R	R	R	R	R	R
	VN9	R	R	R	R	R	R	R	R	R	R	R	R	R	R	R	R	R	R	R	R	R	R	R	R	R	R	R	R	R	R	R	R	R	R	R	R	R	R	R	R	R	R	R	R	R	R	R	R
	VN10	R	R	R	R	R	R	R	R	R	R	R	R	R	R	R	R	R	R	R	R	R	R	R	R	R	R	R	R	R	R	R	R	R	R	R	R	R	R	R	R	R	R	R	R	R	R	R	R
	VN11	R	R	R	R	R	R	R	R	R	R	R	R	R	R	R	R	R	R	R	R	R	R	R	R	R	R	R	R	R	R	R	R	R	R	R	R	R	R	R	R	R	R	R	R	R	R	R	R
	VN12	R	R	R	R	R	R	R	R	R	R	R	R	R	R	R	R	R	R	R	R	R	R	R	R	R	R	R	R	R	R	R	R	R	R	R	R	R	R	R	R	R	R	R	R	R	R	R	R
	SNP_ID	S06_22546	S06_30326	S06_30348	S06_30349	S06_32672	S06_152805	S06_164713	S06_167564	S06_186272	S06_199835	S06_210803	S06_217376	S06_217379	S06_229196	S06_231431	S06_345484	S06_366436	S06_391921	S06_392107	S06_396502	S06_399407	S06_456800	S06_477401	S06_481717	S06_531489	S06_536016	S06_536215	S06_536380	S06_574495	S06_592921	S06_592928	S06_592936	S06_601341	S06_601358	S06_602667	S06_627532	S06_628697	S06_676451	S06_677028	S06_679106	S06_690470	S06_690909	S06_692856	S06_735720	S06_746884	S06_812084	S06_814071	S06_843873
	SNP_POS	22546	30326	30348	30349	32672	152805	164713	167564	186272	199835	210803	217376	217379	229196	231431	345484	366436	391921	392107	396502	399407	456800	477401	481717	531489	536016	536215	536380	574495	592921	592928	592936	601341	601358	602667	627532	628697	676451	677028	679106	690470	690909	692856	735720	746884	812084	814071	843873
		CHROMOSOME 6
VIALONE NANO	VN1	R	R	R	R	R	R	R	R	R	R	R	R	R	R	R	R	R	R	R	R	R	R	R	R	R	R	R	R	R	R	R	R	R	R	R	R	R	R	R	R	R	R	R	R	R	R	R	R
	VN2	R	R	R	R	R	R	R	R	R	R	R	R	R	R	R	R	R	R	R	R	R	R	R	R	R	R	R	R	R	R	R	R	R	R	R	R	R	R	R	R	R	R	R	R	R	R	R	R
	VN3	R	R	R	R	R	R	R	R	R	R	R	R	R	R	R	R	R	R	R	R	R	R	R	R	R	R	R	R	R	R	R	R	R	R	R	R	R	R	R	R	R	R	R	R	R	R	R	R
	VN4	R	R	R	R	R	R	R	R	R	R	R	R	R	R	R	R	R	R	R	R	R	R	R	R	R	R	R	R	R	R	R	R	R	R	R	R	R	R	R	R	R	R	R	R	R	R	R	R
	VN5	R	R	R	R	R	R	R	R	R	R	R	R	R	R	R	R	R	R	R	R	R	R	R	R	R	R	R	R	R	R	R	R	R	R	R	R	R	R	R	R	R	R	R	R	R	R	R	R
	VN6	R	R	R	R	R	R	R	R	R	R	R	R	R	R	R	R	R	R	R	R	R	R	R	R	R	R	R	R	R	R	R	R	R	R	R	R	R	R	R	R	R	R	R	R	R	R	R	R
	VN7	R	R	R	R	R	R	R	R	R	R	R	R	R	R	R	R	R	R	R	R	R	R	R	R	R	R	R	R	R	R	R	R	R	R	R	R	R	R	R	R	R	R	R	R	R	R	R	R
	VN8	R	R	R	R	R	R	R	R	R	R	R	R	R	R	R	R	R	R	R	R	R	R	R	R	R	R	R	R	R	R	R	R	R	R	R	R	R	R	R	R	R	R	R	R	R	R	R	R
	VN9	R	R	R	R	R	R	R	R	R	R	R	R	R	R	R	R	R	R	R	R	R	R	R	R	R	R	R	R	R	R	R	R	R	R	R	R	R	R	R	R	R	R	R	R	R	R	R	R
	VN10	R	R	R	R	R	R	R	R	R	R	R	R	R	R	R	R	R	R	R	R	R	R	R	R	R	R	R	R	R	R	R	R	R	R	R	R	R	R	R	R	R	R	R	R	R	R	R	R
	VN11	R	R	R	R	R	R	R	R	R	R	R	R	R	R	R	R	R	R	R	R	R	R	R	R	R	R	R	R	D	R	R	D	D	D	D	D	D	D	D	D	D	D	D	D	D	D	D	D
	VN12	R	R	R	R	R	R	R	R	R	R	R	R	R	R	R	R	R	R	R	R	R	R	R	R	R	R	R	R	R	R	R	R	R	R	R	R	R	R	R	R	R	R	R	R	R	R	R	R
	SNP_ID	S07_2447938	S07_2447944	S07_2465555	S07_2474324	S07_2479535	S07_2479539	S07_2480089	S07_2577911	S07_2578127	S07_2578137	S07_2578433	S07_2583517	S07_2602678	S07_2606063	S07_2607573	S07_2607585	S07_2614974	S07_2636204	S07_2647063	S07_2661231	S07_3258785	S07_3285221	S07_3290612	S07_3297338	S07_3297350	S07_3313094	S07_3316589	S07_3333988	S07_3335587	S07_3343497	S07_3345833	S07_3345936	S07_3371585	S07_3371587	S07_3392100	S07_3431101	S07_3453764	S07_3468635	S07_3469946	S07_3471496	S07_3474402	S07_3487246	S07_3496957	S07_3515234	S07_3536572	S07_3537813	S07_3548537	S07_3548556
	SNP_POS	2447938	2447944	2465555	2474324	2479535	2479539	2480089	2577911	2578127	2578137	2578433	2583517	2602678	2606063	2607573	2607585	2614974	2636204	2647063	2661231	3258785	3285221	3290612	3297338	3297350	3313094	3316589	3333988	3335587	3343497	3345833	3345936	3371585	3371587	3392100	3431101	3453764	3468635	3469946	3471496	3474402	3487246	3496957	3515234	3536572	3537813	3548537	3548556
		CHROMOSOME 7
VIALONE NANO	VN1	R	R	R	R	R	R	R	R	R	R	R	R	R	R	R	R	R	R	R	R	R	R	R	R	R	R	R	R	R	R	R	R	R	R	R	R	R	R	R	R	R	R	R	R	R	R	R	R
	VN2	R	R	R	R	R	R	R	R	R	R	R	R	R	R	R	R	R	R	R	R	R	R	R	R	R	R	R	R	R	R	R	R	R	R	R	R	R	R	R	R	R	R	R	R	R	R	R	R
	VN3	R	R	R	R	R	R	R	R	R	R	R	R	R	R	R	R	R	R	R	R	R	R	R	R	R	R	R	R	R	R	R	R	R	R	R	R	R	R	R	R	R	R	R	R	R	R	R	R
	VN4	R	R	R	R	R	R	R	R	R	R	R	R	R	R	R	R	R	R	R	R	R	R	R	R	R	R	R	R	R	R	R	R	R	R	R	R	R	R	R	R	R	R	R	R	R	R	R	R
	VN5	R	R	R	R	R	R	R	R	R	R	R	R	R	R	R	R	R	R	R	R	R	R	R	R	R	R	R	R	R	R	R	R	R	R	R	R	R	R	R	R	R	R	R	R	R	R	R	R
	VN6	R	R	R	R	R	R	R	R	R	R	R	R	R	R	R	R	R	R	R	R	R	R	R	R	R	R	R	R	R	R	R	R	R	R	R	R	R	R	R	R	R	R	R	R	R	R	R	R
	VN7	R	R	R	R	R	R	R	R	R	R	R	R	R	R	R	R	R	R	R	R	R	R	R	R	R	R	R	R	R	R	R	R	R	R	R	R	R	R	R	R	R	R	R	R	R	R	R	R
	VN8	R	R	R	R	R	R	R	R	R	R	R	R	R	R	R	R	R	R	R	R	R	R	R	R	R	R	R	R	R	R	R	R	R	R	R	R	R	R	R	R	R	R	R	R	R	R	R	R
	VN9	R	R	R	R	R	R	R	R	R	R	R	R	R	R	R	R	R	R	R	R	R	R	R	R	R	R	R	R	R	R	R	R	R	R	R	R	R	R	R	R	R	R	R	R	R	R	R	R
	VN10	R	R	R	R	R	R	R	R	R	R	R	R	R	R	R	R	R	R	R	R	R	R	R	R	R	R	R	R	R	R	R	R	R	R	R	R	R	R	R	R	R	R	R	R	R	R	R	R
	VN11	R	R	R	R	R	R	R	R	R	R	R	R	R	R	R	R	R	R	R	R	R	R	R	R	R	R	R	R	R	R	R	R	R	R	R	R	R	R	R	R	R	R	R	R	R	R	R	R
	VN12	R	R	R	R	R	R	R	R	R	R	R	R	R	R	R	R	R	R	R	R	R	R	R	R	R	R	R	R	R	R	R	R	R	R	R	R	R	R	R	R	R	R	R	R	R	R	R	R
	SNP_ID	S08_227819	S08_416315	S08_466795	S08_477055	S08_477061	S08_477305	S08_541445	S08_576248	S08_579916	S08_579986	S08_580036	S08_658901	S08_666840	S08_666984	S08_696585	S08_720897	S08_760745	S08_868828	S08_1471430	S08_1516815	S08_1516828	S08_1517329	S08_1517554	S08_1517562	S08_1517602	S08_1517628	S08_1517629	S08_1517650	S08_1537141	S08_1563038	S08_1639895	S08_1655986	S08_1664910	S08_1664911	S08_1664991	S08_1677363	S08_1677946	S08_1711657	S08_1712233	S08_1716950	S08_1756937	S08_1758717	S08_1787208	S08_1874962	S08_1912790	S08_1918760	S08_1918769	S08_1939884
	SNP_POS	227819	416315	466795	477055	477061	477305	541445	576248	579916	579986	580036	658901	666840	666984	696585	720897	760745	868828	1471430	1516815	1516828	1517329	1517554	1517562	1517602	1517628	1517629	1517650	1537141	1563038	1639895	1655986	1664910	1664911	1664991	1677363	1677946	1711657	1712233	1716950	1756937	1758717	1787208	1874962	1912790	1918760	1918769	1939884
		CHROMOSOME 8
VIALONE NANO	VN1	R	R	R	R	R	R	R	R	R	R	R	R	R	R	R	R	R	R	R	R	R	R	R	R	R	R	R	R	R	R	R	R	R	R	R	R	R	R	R	R	R	R	R	R	R	R	R	R
	VN2	R	R	R	R	R	R	R	R	R	R	R	R	R	R	R	R	R	R	R	R	R	R	R	R	R	R	R	R	R	R	R	R	R	R	R	R	R	R	R	R	R	R	R	R	R	R	R	R
	VN3	R	R	R	R	R	R	R	R	R	R	R	R	R	R	R	R	R	R	R	R	R	R	R	R	R	R	R	R	R	R	R	R	R	R	R	R	R	R	R	R	R	R	R	R	R	R	R	R
	VN4	R	R	R	R	R	R	R	R	R	R	R	R	R	R	R	R	R	R	R	R	R	R	R	R	R	R	R	R	R	R	R	R	R	R	R	R	R	R	R	R	R	R	R	R	R	R	R	R
	VN5	R	R	R	R	R	R	R	R	R	R	R	R	R	R	R	R	R	R	R	R	R	R	R	R	R	R	R	R	R	R	R	R	R	R	R	R	R	R	R	R	R	R	R	R	R	R	R	R
	VN6	R	R	R	R	R	R	R	R	R	R	R	R	R	R	R	R	R	R	R	R	R	R	R	R	R	R	R	R	R	R	R	R	R	R	R	R	R	R	R	R	R	R	R	R	R	R	R	R
	VN7	R	R	R	R	R	R	R	R	R	R	R	R	R	R	R	R	R	R	R	R	R	R	R	R	R	R	R	R	R	R	R	R	R	R	R	R	R	R	R	R	R	R	R	R	R	R	R	R
	VN8	R	R	R	R	R	R	R	R	R	R	R	R	R	R	R	R	R	R	R	R	R	R	R	R	R	R	R	R	R	R	R	R	R	R	R	R	R	R	R	R	R	R	R	R	R	R	R	R
	VN9	R	R	R	R	R	R	R	R	R	R	R	R	R	R	R	R	R	R	R	R	R	R	R	R	R	R	R	R	R	R	R	R	R	R	R	R	R	R	R	R	R	R	R	R	R	R	R	R
	VN10	R	R	R	R	R	R	R	R	R	R	R	R	R	R	R	R	R	R	R	R	R	R	R	R	R	R	R	R	R	R	R	R	R	R	R	R	R	R	R	R	R	R	R	R	R	R	R	R
	VN11	R	R	R	R	R	R	R	R	R	R	R	R	R	R	R	R	R	R	R	R	R	R	R	R	R	R	R	R	R	R	R	R	R	R	R	R	R	R	R	R	R	R	R	R	R	R	R	R
	VN12	R	R	R	R	R	R	R	R	R	R	R	R	R	R	R	R	R	R	R	R	R	R	R	R	R	R	R	R	R	R	R	R	R	R	R	R	R	R	R	R	R	R	R	R	R	R	R	R
	SNP_ID	S09_147812	S09_244805	S09_246334	S09_246365	S09_246768	S09_256734	S09_259933	S09_259969	S09_260125	S09_260139	S09_260251	S09_260252	S09_260253	S09_260267	S09_260418	S09_260542	S09_266844	S09_267003	S09_267016	S09_267154	S09_267167	S09_289763	S09_289789	S09_289803	S09_291207	S09_295109	S09_295324	S09_295342	S09_345306	S09_345933	S09_345955	S09_345961	S09_415120	S09_436459	S09_436658	S09_486787	S09_620992	S09_625001	S09_688383	S09_879429	S09_902535	S09_939594	S09_939638	S09_957787	S09_2347644	S09_2669008	S09_2915943	S09_3228818
	SNP_POS	147812	244805	246334	246365	246768	256734	259933	259969	260125	260139	260251	260252	260253	260267	260418	260542	266844	267003	267016	267154	267167	289763	289789	289803	291207	295109	295324	295342	345306	345933	345955	345961	415120	436459	436658	486787	620992	625001	688383	879429	902535	939594	939638	957787	2347644	2669008	2915943	3228818
		CHROMOSOME 9
VIALONE NANO	VN1	R	R	R	R	R	R	R	R	R	R	R	R	R	R	R	R	R	R	R	R	R	R	R	R	R	R	R	R	R	R	R	R	R	R	R	R	R	R	R	R	R	R	R	R	R	R	R	R
	VN2	R	R	R	R	R	R	R	R	R	R	R	R	R	R	R	R	R	R	R	R	R	R	R	R	R	R	R	R	R	R	R	R	R	R	R	R	R	R	R	R	R	R	R	R	R	R	R	R
	VN3	R	R	R	R	R	R	R	R	R	R	R	R	R	R	R	R	R	R	R	R	R	R	R	R	R	R	R	R	R	R	R	R	R	R	R	R	R	R	R	R	R	R	R	R	R	R	R	R
	VN4	R	R	R	R	R	R	R	R	R	R	R	R	R	R	R	R	R	R	R	R	R	R	R	R	R	R	R	R	R	R	R	R	R	R	R	R	R	R	R	R	R	R	R	R	R	R	R	R
	VN5	R	R	R	R	R	R	R	R	R	R	R	R	R	R	R	R	R	R	R	R	R	R	R	R	R	R	R	R	R	R	R	R	R	R	R	R	R	R	R	R	R	R	R	R	R	R	R	R
	VN6	R	R	R	R	R	R	R	R	R	R	R	R	R	R	R	R	R	R	R	R	R	R	R	R	R	R	R	R	R	R	R	R	R	R	R	R	R	R	R	R	R	R	R	R	R	R	R	R
	VN7	R	R	R	R	R	R	R	R	R	R	R	R	R	R	R	R	R	R	R	R	R	R	R	R	R	R	R	R	R	R	R	R	R	R	R	R	R	R	R	R	R	R	R	R	R	R	R	R
	VN8	R	R	R	R	R	R	R	R	R	R	R	R	R	R	R	R	R	R	R	R	R	R	R	R	R	R	R	R	R	R	R	R	R	R	R	R	R	R	R	R	R	R	R	R	R	R	R	R
	VN9	R	R	R	R	R	R	R	R	R	R	R	R	R	R	R	R	R	R	R	R	R	R	R	R	R	R	R	R	R	R	R	R	R	R	R	R	R	R	R	R	R	R	R	R	R	R	R	R
	VN10	R	R	R	R	R	R	R	R	R	R	R	R	R	R	R	R	R	R	R	R	R	R	R	R	R	R	R	R	R	R	R	R	R	R	R	R	R	R	R	R	R	R	R	R	R	R	R	R
	VN11	R	R	R	R	R	R	R	R	R	R	R	R	R	R	R	R	R	R	R	R	R	R	R	R	R	R	R	R	R	R	R	R	R	R	R	R	R	R	R	R	R	R	R	R	R	R	R	R
	VN12	R	R	R	R	R	R	R	R	R	R	R	R	R	R	R	R	R	R	R	R	R	R	R	R	R	R	R	R	R	R	R	R	R	R	R	R	R	R	R	R	R	R	R	R	R	R	R	R
	SNP_ID	S10_260145	S10_515860	S10_923668	S10_926825	S10_927197	S10_927545	S10_928508	S10_998682	S10_998689	S10_998703	S10_1005357	S10_1005360	S10_1014163	S10_1089423	S10_1124434	S10_1170594	S10_1170620	S10_1243508	S10_1407128	S10_1526141	S10_1624061	S10_1624094	S10_1624141	S10_1624147	S10_1659431	S10_1678144	S10_1702659	S10_1716181	S10_1716182	S10_1732929	S10_1746601	S10_1746603	S10_1757635	S10_1787918	S10_1790080	S10_1790100	S10_1793686	S10_1858899	S10_1888152	S10_1893227	S10_1897316	S10_1897332	S10_1911461	S10_1913879	S10_1915366	S10_2022501	S10_2056393	S10_2057593
	SNP_POS	260145	515860	923668	926825	927197	927545	928508	998682	998689	998703	1005357	1005360	1014163	1089423	1124434	1170594	1170620	1243508	1407128	1526141	1624061	1624094	1624141	1624147	1659431	1678144	1702659	1716181	1716182	1732929	1746601	1746603	1757635	1787918	1790080	1790100	1793686	1858899	1888152	1893227	1897316	1897332	1911461	1913879	1915366	2022501	2056393	2057593
		CHROMOSOME 10
VIALONE NANO	VN1	R	R	R	R	R	R	R	R	R	R	R	R	R	R	R	R	R	R	R	R	R	R	R	R	R	R	R	R	R	R	R	R	R	R	R	R	R	R	R	R	R	R	R	R	R	R	R	R
	VN2	R	R	R	R	R	R	R	R	R	R	R	R	R	R	R	R	R	R	R	R	R	R	R	R	R	R	R	R	R	R	R	R	R	R	R	R	R	R	R	R	R	R	R	R	R	R	R	R
	VN3	R	R	R	R	R	R	R	R	R	R	R	R	R	R	R	R	R	R	R	R	R	R	R	R	R	R	R	R	R	R	R	R	R	R	R	R	R	R	R	R	R	R	R	R	R	R	R	R
	VN4	R	R	R	R	R	R	R	R	R	R	R	R	R	R	R	R	R	R	R	R	R	R	R	R	R	R	R	R	R	R	R	R	R	R	R	R	R	R	R	R	R	R	R	R	R	R	R	R
	VN5	R	R	R	R	R	R	R	R	R	R	R	R	R	R	R	R	R	R	R	R	R	R	R	R	R	R	R	R	R	R	R	R	R	R	R	R	R	R	R	R	R	R	R	R	R	R	R	R
	VN6	R	R	R	R	R	R	R	R	R	R	R	R	R	R	R	R	R	R	R	R	R	R	R	R	R	R	R	R	R	R	R	R	R	R	R	R	R	R	R	R	R	R	R	R	R	R	R	R
	VN7	R	R	R	R	R	R	R	R	R	R	R	R	R	R	R	R	R	R	R	R	R	R	R	R	R	R	R	R	R	R	R	R	R	R	R	R	R	R	R	R	R	R	R	R	R	R	R	R
	VN8	R	R	R	R	R	R	R	R	R	R	R	R	R	R	R	R	R	R	R	R	R	R	R	R	R	R	R	R	R	R	R	R	R	R	R	R	R	R	R	R	R	R	R	R	R	R	R	R
	VN9	R	R	R	R	R	R	R	R	R	R	R	R	R	R	R	R	R	R	R	R	R	R	R	R	R	R	R	R	R	R	R	R	R	R	R	R	R	R	R	R	R	R	R	R	R	R	R	R
	VN10	R	R	R	R	R	R	R	R	R	R	R	R	R	R	R	R	R	R	R	R	R	R	R	R	R	R	R	R	R	R	R	R	R	R	R	R	R	R	R	R	R	R	R	R	R	R	R	R
	VN11	R	R	R	R	R	R	R	R	R	R	R	R	R	R	R	R	R	R	R	R	R	R	R	R	R	R	R	R	R	R	R	R	R	R	R	R	R	R	R	R	R	R	R	R	R	R	R	R
	VN12	R	R	R	R	R	R	R	R	R	R	R	R	R	R	R	R	R	R	R	R	R	R	R	R	R	R	R	R	R	R	R	R	R	R	R	R	R	R	R	R	R	R	R	R	R	R	R	R
	SNP_ID	S11_517885	S11_686493	S11_686500	S11_686503	S11_694002	S11_694764	S11_694781	S11_745861	S11_787778	S11_793741	S11_804624	S11_811807	S11_812001	S11_850057	S11_850075	S11_850686	S11_850710	S11_850757	S11_850758	S11_852535	S11_853096	S11_882006	S11_887657	S11_905731	S11_911285	S11_912728	S11_940917	S11_1044401	S11_1044424	S11_1089698	S11_1089714	S11_1200432	S11_1206915	S11_1206968	S11_1268345	S11_1271695	S11_1375521	S11_1380689	S11_1413608	S11_1420782	S11_1433804	S11_1490659	S11_1524950	S11_1536269	S11_1536270	S11_1536271	S11_1539563	S11_1562472
	SNP_POS	517885	686493	686500	686503	694002	694764	694781	745861	787778	793741	804624	811807	812001	850057	850075	850686	850710	850757	850758	852535	853096	882006	887657	905731	911285	912728	940917	1044401	1044424	1089698	1089714	1200432	1206915	1206968	1268345	1271695	1375521	1380689	1413608	1420782	1433804	1490659	1524950	1536269	1536270	1536271	1539563	1562472
		CHROMOSOME 11
VIALONE NANO	VN1	D	D	D	D	D	D	D	D	D	D	D	D	D	D	D	D	D	D	D	D	D	D	D	D	D	D	D	D	D	R	R	D	D	D	D	D	R	R	R	R	R	R	R	R	R	R	R	R
	VN2	R	R	R	R	R	R	R	R	R	R	R	R	R	R	R	R	R	R	R	R	R	R	R	R	R	R	R	R	R	R	R	R	R	R	R	R	R	R	R	R	R	R	R	R	R	R	R	R
	VN3	R	R	R	R	R	R	R	R	R	R	R	R	R	R	R	R	R	R	R	R	R	R	R	R	R	R	R	R	R	R	R	R	R	R	R	R	R	R	R	R	R	R	R	R	R	R	R	R
	VN4	R	R	R	R	R	R	R	R	R	R	R	R	R	R	R	R	R	R	R	R	R	R	R	R	R	R	R	R	R	R	R	R	R	R	R	R	R	R	R	R	R	R	R	R	R	R	R	R
	VN5	R	R	R	R	R	R	R	R	R	R	R	R	R	R	R	R	R	R	R	R	R	R	R	R	R	R	R	R	R	R	R	R	R	R	R	R	R	R	R	R	R	R	R	R	R	R	R	R
	VN6	R	R	R	R	R	R	R	R	R	R	R	R	R	R	R	R	R	R	R	R	R	R	R	R	R	R	R	R	R	R	R	R	R	R	R	R	R	R	R	R	R	R	R	R	R	R	R	R
	VN7	R	R	R	R	R	R	R	R	R	R	R	R	R	R	R	R	R	R	R	R	R	R	R	R	R	R	R	R	R	R	R	R	R	R	R	R	R	R	R	R	R	R	R	R	R	R	R	R
	VN8	R	R	R	R	R	R	R	R	R	R	R	R	R	R	R	R	R	R	R	R	R	R	R	R	R	R	R	R	R	R	R	R	R	R	R	R	R	R	R	R	R	R	R	R	R	R	R	R
	VN9	R	R	R	R	R	R	R	R	R	R	R	R	R	R	R	R	R	R	R	R	R	R	R	R	R	R	R	R	R	R	R	R	R	R	R	R	R	R	R	R	R	R	R	R	R	R	R	R
	VN10	R	R	R	R	R	R	R	R	R	R	R	R	R	R	R	R	R	R	R	R	R	R	R	R	R	R	R	R	R	R	R	R	R	R	R	R	R	R	R	R	R	R	R	R	R	R	R	R
	VN11	R	R	R	R	R	R	R	R	R	R	R	R	R	R	R	R	R	R	R	R	R	R	R	R	R	R	R	R	R	R	R	R	R	R	R	R	R	R	R	R	R	R	R	R	R	R	R	R
	VN12	R	R	R	R	R	R	R	R	R	R	R	R	R	R	R	R	R	R	R	R	R	R	R	R	R	R	R	R	R	R	R	R	R	R	R	R	R	R	R	R	R	R	R	R	R	R	R	R
	SNP_ID	S12_1346396	S12_1346401	S12_1378436	S12_1385952	S12_1457323	S12_1463866	S12_1468385	S12_1475808	S12_1547310	S12_1550784	S12_1550817	S12_1550819	S12_1554754	S12_1554765	S12_1591289	S12_1606315	S12_1648152	S12_1655455	S12_1659653	S12_1663685	S12_1673654	S12_1712263	S12_1714761	S12_1718652	S12_1723629	S12_1723647	S12_1732728	S12_1734706	S12_1734715	S12_1749928	S12_1753839	S12_1753885	S12_1773717	S12_1774001	S12_1774543	S12_1794830	S12_1853216	S12_1860458	S12_1872394	S12_1901368	S12_1905262	S12_1908962	S12_1933706	S12_1933712	S12_1933713	S12_1974147	S12_2016306	S12_2029639
	SNP_POS	1346396	1346401	1378436	1385952	1457323	1463866	1468385	1475808	1547310	1550784	1550817	1550819	1554754	1554765	1591289	1606315	1648152	1655455	1659653	1663685	1673654	1712263	1714761	1718652	1723629	1723647	1732728	1734706	1734715	1749928	1753839	1753885	1773717	1774001	1774543	1794830	1853216	1860458	1872394	1901368	1905262	1908962	1933706	1933712	1933713	1974147	2016306	2029639
		CHROMOSOME 12
VIALONE NANO	VN1	D	D	D	D	D	D	D	D	D	D	D	D	D	D	D	D	D	D	D	D	D	D	D	D	D	D	D	D	D	D	D	D	D	D	D	D	D	D	D	D	D	D	D	D	D	D	D	D
	VN2	D	D	D	D	D	D	D	D	D	D	D	D	D	D	D	D	D	D	D	D	D	D	D	D	D	D	D	D	D	D	D	D	D	D	D	D	D	D	D	D	D	D	D	D	D	D	D	D
	VN3	D	D	D	D	D	D	D	D	D	D	D	D	D	D	D	D	D	D	D	D	D	D	D	D	D	D	D	D	D	D	D	D	D	D	D	D	D	D	D	D	D	D	D	D	D	D	D	D
	VN4	R	R	R	R	R	R	R	R	R	R	R	R	R	R	R	R	R	R	R	R	R	R	R	R	R	R	R	R	R	R	R	R	R	R	R	R	R	R	R	R	R	R	R	R	R	R	R	R
	VN5	R	R	R	R	R	R	R	R	R	R	R	R	R	R	R	R	R	R	R	R	R	R	R	R	R	R	R	R	R	R	R	R	R	R	R	R	R	R	R	R	R	R	R	R	R	R	R	R
	VN6	R	R	R	R	R	R	R	R	R	R	R	R	R	R	R	R	R	R	R	R	R	R	R	R	R	R	R	R	R	R	R	R	R	R	R	R	R	R	R	R	R	R	R	R	R	R	R	R
	VN7	R	R	R	R	R	R	R	R	R	R	R	R	R	R	R	R	R	R	R	R	R	R	R	R	R	R	R	R	R	R	R	R	R	R	R	R	R	R	R	R	R	R	R	R	R	R	R	R
	VN8	R	R	R	R	R	R	R	R	R	R	R	R	R	R	R	R	R	R	R	R	R	R	R	R	R	R	R	R	R	R	R	R	R	R	R	R	R	R	R	R	R	R	R	R	R	R	R	R
	VN9	R	R	R	R	R	R	R	R	R	R	R	R	R	R	R	R	R	R	R	R	R	R	R	R	R	R	R	R	R	R	R	R	R	R	R	R	R	R	R	R	R	R	R	R	R	R	R	R
	VN10	R	R	R	R	R	R	R	R	R	R	R	R	R	R	R	R	R	R	R	R	R	R	R	R	R	R	R	R	R	R	R	R	R	R	R	R	R	R	R	R	R	R	R	R	R	R	R	R
	VN11	R	R	R	R	R	R	R	R	R	R	R	R	R	R	R	R	R	R	R	R	R	R	R	R	R	R	R	R	R	R	R	R	R	R	R	R	R	R	R	R	R	R	R	R	R	R	R	R
	VN12	R	R	R	R	R	R	R	R	R	R	R	R	R	R	R	R	R	R	R	R	R	R	R	R	R	R	R	R	R	R	R	R	R	R	R	R	R	R	R	R	R	R	R	R	R	R	R	R
[truncated: 2,507 more columns]

## Sheet: ALL
	SNP_ID	S01_194123	S01_202821	S01_217210	S01_220428	S01_220514	S01_220524	S01_225009	S01_256557	S01_271028	S01_289231	S01_301923	S01_301926	S01_301933	S01_302411	S01_306824	S01_320096	S01_322013	S01_322014	S01_322028	S01_324531	S01_332832	S01_333543	S01_333547	S01_363376	S01_375814	S01_378933	S01_381943	S01_389250	S01_405723	S01_405724	S01_409945	S01_410392	S01_410398	S01_410410	S01_410413	S01_410573	S01_410773	S01_420274	S01_438700	S01_439347	S01_441243	S01_554579	S01_562397	S01_564707	S01_564716	S01_578767	S01_580773	S01_592044
	SNP_POS	194123	202821	217210	220428	220514	220524	225009	256557	271028	289231	301923	301926	301933	302411	306824	320096	322013	322014	322028	324531	332832	333543	333547	363376	375814	378933	381943	389250	405723	405724	409945	410392	410398	410410	410413	410573	410773	420274	438700	439347	441243	554579	562397	564707	564716	578767	580773	592044
		CHROMOSOME 1
ONICE	O1	R	R	R	R	R	R	R	R	R	R	R	R	R	R	R	R	R	R	R	R	R	R	R	R	R	R	R	R	R	R	R	R	R	R	R	R	R	R	R	R	R	R	R	R	R	R	R	R
	O2	R	R	R	R	R	R	R	R	R	R	R	R	R	R	R	R	R	R	R	R	R	R	R	R	R	R	R	R	R	R	R	R	R	R	R	R	R	R	R	R	R	R	R	R	R	R	R	R
	O3	R	R	R	R	R	R	R	R	R	R	R	R	R	R	R	R	R	R	R	R	R	R	R	R	R	R	R	R	R	R	R	R	R	R	R	R	R	R	R	R	R	R	R	R	R	R	R	R
	O4	R	R	R	R	R	R	R	R	R	R	R	R	R	R	R	R	R	R	R	R	R	R	R	R	R	R	R	R	R	R	R	R	R	R	R	R	R	R	R	R	R	R	R	R	R	R	R	R
	O5	R	R	R	R	R	R	R	R	R	R	R	R	R	R	R	R	R	R	R	R	R	R	R	R	R	R	R	R	R	R	R	R	R	R	R	R	R	R	R	R	R	R	R	R	R	R	R	R
	O6	R	R	R	R	R	R	R	R	R	R	R	R	R	R	R	R	R	R	R	R	R	R	R	R	R	R	R	R	R	R	R	R	R	R	R	R	R	R	R	R	R	R	R	R	R	R	R	R
	O7	R	R	R	R	R	R	R	R	R	R	R	R	R	R	R	R	R	R	R	R	R	R	R	R	R	R	R	R	R	R	R	R	R	R	R	R	R	R	R	R	R	R	R	R	R	R	R	R
	O8	R	R	R	R	R	R	R	R	R	R	R	R	R	R	R	R	R	R	R	R	R	R	R	R	R	R	R	R	R	R	R	R	R	R	R	R	R	R	R	R	R	R	R	R	R	R	R	R
	O9	R	R	R	R	R	R	R	R	R	R	R	R	R	R	R	R	R	R	R	R	R	R	R	R	R	R	R	R	R	R	R	R	R	R	R	R	R	R	R	R	R	R	R	R	R	R	R	R
	O10	R	R	R	R	R	R	R	R	R	R	R	R	R	R	R	R	R	R	R	R	R	R	R	R	R	R	R	R	R	R	R	R	R	R	R	R	R	R	R	R	R	R	R	R	R	R	R	R
	O11	R	R	R	R	R	R	R	R	R	R	R	R	R	R	R	R	R	R	R	R	R	R	R	R	R	R	R	R	R	R	R	R	R	R	R	R	R	R	R	R	R	R	R	R	R	R	R	R
	O12	R	R	R	R	R	R	R	R	R	R	R	R	R	R	R	R	R	R	R	R	R	R	R	R	R	R	R	R	R	R	R	R	R	R	R	R	R	R	R	R	R	R	R	R	R	R	R	R
	O13	R	R	R	R	R	R	R	R	R	R	R	R	R	R	R	R	R	R	R	R	R	R	R	R	R	R	R	R	R	R	R	R	R	R	R	R	R	R	R	R	R	R	R	R	R	R	R	R
	O14	R	R	R	R	R	R	R	R	R	R	R	R	R	R	R	R	R	R	R	R	R	R	R	R	R	R	R	R	R	R	R	R	R	R	R	R	R	R	R	R	R	R	R	R	R	R	R	R
VIALONE NANO	VN1	R	R	R	R	R	R	R	R	R	R	R	R	R	R	R	R	R	R	R	R	R	R	R	R	R	R	R	R	R	R	R	R	R	R	R	R	R	R	R	R	R	R	R	R	R	R	R	R
	VN2	R	R	R	R	R	R	R	R	R	R	R	R	R	R	R	R	R	R	R	R	R	R	R	R	R	R	R	R	R	R	R	R	R	R	R	R	R	R	R	R	R	R	R	R	R	R	R	R
	VN3	R	R	R	R	R	R	R	R	R	R	R	R	R	R	R	R	R	R	R	R	R	R	R	R	R	R	R	R	R	R	R	R	R	R	R	R	R	R	R	R	R	R	R	R	R	R	R	R
	VN4	R	R	R	R	R	R	R	R	R	R	R	R	R	R	R	R	R	R	R	R	R	R	R	R	R	R	R	R	R	R	R	R	R	R	R	R	R	R	R	R	R	R	R	R	R	R	R	R
	VN5	R	R	R	R	R	R	R	R	R	R	R	R	R	R	R	R	R	R	R	R	R	R	R	R	R	R	R	R	R	R	R	R	R	R	R	R	R	R	R	R	R	R	R	R	R	R	R	R
	VN6	R	R	R	R	R	R	R	R	R	R	R	R	R	R	R	R	R	R	R	R	R	R	R	R	R	R	R	R	R	R	R	R	R	R	R	R	R	R	R	R	R	R	R	R	R	R	R	R
	VN7	R	R	R	R	R	R	R	R	R	R	R	R	R	R	R	R	R	R	R	R	R	R	R	R	R	R	R	R	R	R	R	R	R	R	R	R	R	R	R	R	R	R	R	R	R	R	R	R
	VN8	R	R	R	R	R	R	R	R	R	R	R	R	R	R	R	R	R	R	R	R	R	R	R	R	R	R	R	R	R	R	R	R	R	R	R	R	R	R	R	R	R	R	R	R	R	R	R	R
	VN9	R	R	R	R	R	R	R	R	R	R	R	R	R	R	R	R	R	R	R	R	R	R	R	R	R	R	R	R	R	R	R	R	R	R	R	R	R	R	R	R	R	R	R	R	R	R	R	R
	VN10	R	R	R	R	R	R	R	R	R	R	R	R	R	R	R	R	R	R	R	R	R	R	R	R	R	R	R	R	R	R	R	R	R	R	R	R	R	R	R	R	R	R	R	R	R	R	R	R
	VN11	R	R	R	R	R	R	R	R	R	R	R	R	R	R	R	R	R	R	R	R	R	R	R	R	R	R	R	R	R	R	R	R	R	R	R	R	R	R	R	R	R	R	R	R	R	R	R	R
	VN12	R	R	R	R	R	R	R	R	R	R	R	R	R	R	R	R	R	R	R	R	R	R	R	R	R	R	R	R	R	R	R	R	R	R	R	R	R	R	R	R	R	R	R	R	R	R	R	R
[truncated: 4,980 more columns]
